# Supplementary material for: Traditional Birth Attendant reorientation and Motherpacks incentive’s effect on health facility delivery uptake in Narok County, Kenya: An impact analysis
Source: BMC Pregnancy Childbirth. 2017 Apr 21;17:125. doi: 10.1186/s12884-017-1307-7 (PMC5399849; doi:10.1186/s12884-017-1307-7)
Supplement: Additional file 1: — Kitui_MCHKenya CodeBook and Kitui_MCHKenyaData. (ZIP 23 kb) [file 12884_2017_1307_MOESM1_ESM.zip]

Archive with 2 entries (2 files):
- Kitui_MCHKenyaCodeBookR1.csv
- Kitui_MCHKenyaDataR1.csv
