# Supplementary material for: Traditional Birth Attendant reorientation and Motherpacks incentive’s effect on health facility delivery uptake in Narok County, Kenya: An impact analysis
Source: BMC Pregnancy Childbirth. 2017 Apr 21;17:125. doi: 10.1186/s12884-017-1307-7 (PMC5399849; doi:10.1186/s12884-017-1307-7)
Supplement: Additional file 1: — Kitui_MCHKenya CodeBook and Kitui_MCHKenyaData. (ZIP 23 kb) [file 12884_2017_1307_MOESM1_ESM.zip › Kitui_MCHKenyaCodeBookR1.csv]

RecodeVariableNames	VaribleNameDescription
BirthsLive	Live births
BirthsSHA	Deliveries conducted by skilled health attendants in health facilities
ChildBCG	New borne received BCG
ChildCWClinic	Underweights under 5 years attending child welfare clinic
ChildEarly	Early Childhood (2 weeks to 5 years)
ChildGMClinic	Children under 5 years attending growth monitoring clinics (new visits)
ChildImmune	Children under 1 year fully immunised
ChildInsectNet	LLITNs distributed to children under 5 years
ChildLate	Late Childhood (6 to 12 years)
ChildLBW	Newborns with low birth weight
ChildMalariaTreat	Children under 5 years treated for malaria
ChildMeasles	Children under 1 year vaccinated against measles
ChildMortalityOne	Children under 1 year deaths occuring at facility
ChildOneYear	Admissions for children under 1 year
ChildVitA	Children under 5 years receiving Vitamin A
ChwEvent	Community Health Workers Event
ChwNo	Community Health Workers Number
Facility	Health facility (HF)
HFBOEC	HFs providing basic obstetric emergency care (BOEC)
HFCOEC	HFs providing comphrehensive obstetric emergency care (COEC)
HFImci	Health facilities providing treatment as per integrated management of childhood illness guidelines
HFMortality	Maternal deaths occuring at health facility
HFMortalityAudit	Maternal deaths audited
HFType	Type of facility	Government of Kenya (gok), Christian Medical Fellowship (cmf)
Level	Level
MotherPack	MotherPack
TbaEvent	Traditional Birth Attendant Number
TbaNo	Traditional Birth Attendant Number
Wave	Wave
WomenANC	Women receiving 4 antenatal care visits
WomenHIVTreat	HIV+ pregnant women receiving preventive ARVs treatment (PMTCT)
WomenInsectNet	Women received long-lasting insecticide treated net (LLITN)
WomenIPT2	Women receiving intermittent preventive treatment of malaria (IPTp)
WomenRAFP	Women of reproductive age receiving family planning commodities
