# Supplementary material for: Traditional Birth Attendant reorientation and Motherpacks incentive’s effect on health facility delivery uptake in Narok County, Kenya: An impact analysis
Source: BMC Pregnancy Childbirth. 2017 Apr 21;17:125. doi: 10.1186/s12884-017-1307-7 (PMC5399849; doi:10.1186/s12884-017-1307-7)
Supplement: Additional file 1: — Kitui_MCHKenya CodeBook and Kitui_MCHKenyaData. (ZIP 23 kb) [file 12884_2017_1307_MOESM1_ESM.zip › Kitui_MCHKenyaDataR1.csv]

Facility	Wave	HFType	BirthsLive	BirthsSHA	ChildBCG	ChildCWClinic	ChildEarly	ChildGMClinic	ChildImmune	ChildInsectNet	ChildLate	ChildLBW	ChildMalariaTreat	ChildMeasles	ChildMortalityOne	ChildOneYear	ChildVitA	ChwEvent	ChwNo	HFBOEC	HFCOEC	HFImci	HFMortality	HFMortalityAudit	MotherPack	TbaEvent	TbaNo	WomenANC	WomenHIVTreat	WomenInsectNet	WomenIPT2	WomenRAFP
Aitong	Jan-13	cmf	8	8	20	30	NA	20	17	28	NA	0	85	17	0	0	41	0		0	0	0	0	0	0	0		15	0	32	0	25
Aitong	Feb-13	cmf	6	6	32	0	NA	32	17	32	NA	0	224	17	0	0	125	0		0	0	0	0	0	0	0		8	4	20	0	60
Aitong	Mar-13	cmf	5	5	22	10	NA	100	16	45	NA	0	169	16	0	0	100	0		0	0	0	0	0	0	0		7	2	27	0	20
Aitong	Apr-13	cmf	4	4	38	0	NA	38	33	38	NA	0	118	33	0	0	33	0		0	0	0	0	0	0	0		5	0	16	0	45
Aitong	May-13	cmf	0	0	35	0	NA	35	36	14	NA	0	116	36	0	0	63	0		0	0	0	0	0	0	0		0	0	0	0	0
Aitong	Jun-13	cmf	3	4	35	0	NA	35	39	35	NA	0	95	39	0	0	39	0		0	0	0	0	0	0	0		4	0	12	0	26
Aitong	Jul-13	cmf	2	2	30	0	NA	30	34	79	NA	0	73	34	0	0	34	0		0	0	0	0	0	0	0		0	0	17	0	13
Aitong	Aug-13	cmf	9	9	49	0	NA	49	23	0	NA	1	99	23	0	0	23	1		0	0	0	0	0	0	0		5	0	0	0	26
Aitong	Sep-13	cmf	8	8	30	0	NA	30	30	0	NA	0	83	30	0	0	0	1		0	0	0	0	0	0	0		7	1	0	0	0
Aitong	Oct-13	cmf	3	3	50	0	NA	50	32	19	NA	0	196	32	0	0	32	1		0	0	0	0	0	0	0		5	1	5	0	154
Aitong	Nov-13	cmf	7	7	32	0	NA	32	31	42	NA	0	142	31	0	0	31	1		0	0	0	0	0	0	0		0	0	0	0	111
Aitong	Dec-13	cmf	4	4	44	3	NA	44	27	44	NA	0	72	27	0	0	27	1		0	0	0	0	0	0	0		6	1	18	0	91
Aitong	Jan-14	cmf	3	3	0	7	NA	0	0	29	NA	0	80	0	0	0	0	1		0	0	0	0	0	0	0		18	0	31	0	24
Aitong	Feb-14	cmf	10	10	23	0	NA	23	30	25	NA	0	92	30	0	0	29	1		0	0	0	0	0	0	0		3	0	0	0	56
Aitong	Mar-14	cmf	7	6	21	0	NA	21	30	0	NA	0	62	31	0	0	30	1		0	0	0	0	0	0	0		1	0	0	0	43
Aitong	Apr-14	cmf	10	10	32	0	NA	32	28	0	NA	0	35	28	0	0	28	1		0	0	0	0	0	0	0		5	0	0	0	56
Aitong	May-14	cmf	8	9	16	1	NA	16	21	40	NA	1	40	21	0	0	229	1		0	0	0	0	0	0	0		6	0	0	0	57
Aitong	Jun-14	cmf	5	5	20	NA	NA	20	32	NA	NA	NA	53	32	NA	NA	NA	1		NA	NA	NA	NA	NA	0	0		4	2	NA	NA	113
Aitong	Jul-14	cmf	6	8	26	NA	NA	26	28	60	NA	NA	65	28	NA	NA	NA	1		NA	NA	NA	NA	NA	0	1		11	NA	40	NA	80
Aitong	Aug-14	cmf	4	4	16	NA	NA	16	9	20	NA	NA	28	9	NA	NA	NA	1		NA	NA	NA	NA	NA	0	1		14	1	30	NA	33
Aitong	Sep-14	cmf	9	9	28	NA	NA	28	30	NA	NA	NA	36	30	NA	NA	NA	1		NA	NA	NA	NA	NA	1	1		7	NA	NA	NA	27
Aitong	Oct-14	cmf	7	10	20	NA	NA	20	24	NA	NA	NA	38	24	NA	NA	NA	1		NA	NA	NA	NA	NA	1	1		16	NA	NA	NA	49
Aitong	Nov-14	cmf	9	11	19	NA	NA	19	NA	NA	NA	NA	22	26	NA	NA	NA	1		NA	NA	NA	NA	NA	1	1		14	1	NA	NA	32
Aitong	Dec-14	cmf	6	6	NA	NA	NA	NA	NA	21	NA	NA	25	NA	NA	NA	NA	1		NA	NA	NA	NA	NA	1	1		14	NA	24	NA	44
Aitong	Jan-15	cmf	NA	0	20	NA	NA	NA	NA	NA	NA	NA	NA	13	NA	NA	NA	1		NA	NA	NA	NA	NA	1	1		NA	NA	NA	NA	0
Aitong	Feb-15	cmf	15	15	24	NA	NA	34	11	NA	NA	NA	44	NA	NA	NA	NA	1		NA	NA	NA	NA	NA	1	1		9	1	40	NA	45
Aitong	Mar-15	cmf	9	9	20	NA	NA	20	21	NA	NA	NA	52	21	NA	NA	NA	1		NA	NA	NA	NA	NA	1	1		7	NA	NA	NA	28
Aitong	Apr-15	cmf	6	6	26	NA	NA	26	19	NA	NA	NA	45	19	NA	NA	NA	1		NA	NA	NA	NA	NA	1	1		9	NA	NA	NA	54
Aitong	May-15	cmf	11	11	NA	NA	NA	55	NA	NA	NA	NA	57	NA	NA	NA	NA	1		NA	NA	NA	NA	NA	1	1		16	NA	NA	NA	45
Aitong	Jun-15	cmf	3	3	16	NA	NA	16	NA	NA	NA	NA	48	18	NA	NA	NA	1		NA	NA	NA	NA	NA	1	1		12	2	NA	NA	38
Aitong	Jul-15	cmf	12	13	21	NA	NA	21	25	30	NA	NA	40	24	NA	NA	NA	1		NA	NA	NA	NA	NA	1	1		27	NA	72	NA	29
Aitong	Aug-15	cmf	9	9	27	NA	NA	53	21	NA	NA	1	28	21	NA	NA	NA	1		NA	NA	NA	NA	NA	1	1		7	1	26	NA	25
Aitong	Sep-15	cmf	11	11	41	NA	NA	41	19	NA	NA	NA	12	18	NA	NA	NA	1		NA	NA	NA	NA	NA	1	1		19	NA	29	NA	80
Aitong	Oct-15	cmf	9	9	13	NA	NA	13	NA	13	NA	NA	20	28	NA	NA	NA	1		NA	NA	NA	NA	NA	1	1		7	1	12	NA	39
Aitong	Nov-15	cmf	8	9	40	NA	NA	40	NA	40	NA	NA	25	15	NA	NA	NA	1		NA	NA	NA	NA	NA	1	1		8	1	7	NA	40
Aitong	Dec-15	cmf	11	10	4	NA	NA	4	NA	NA	NA	NA	3	15	NA	NA	NA	1		NA	NA	NA	NA	NA	1	1		19	NA	NA	NA	42
Angata	Jan-13	NA	7	7	69	1	0	117	46	64	0	0	11	46	0	10	30	0	50	0	0	0	0	0	0	0	13	9	0	36	0	39
Angata	Feb-13	NA	0	0	25	0	0	25	29	25	0	0	22	29	0	0	28	0	50	0	0	0	0	0	0	0	13	0	0	0	0	0
Angata	Mar-13	NA	15	15	39	1	0	51	15	49	0	1	56	15	0	0	15	0	50	0	0	0	0	0	0	0	13	10	2	40	0	96
Angata	Apr-13	NA	12	12	42	0	0	42	69	0	0	0	16	69	0	0	0	0	50	0	0	0	0	0	0	0	13	17	0	37	0	312
Angata	May-13	NA	10	10	0	0	0	30	41	39	0	0	7	41	0	0	0	0	50	0	0	0	0	0	0	0	13	10	0	18	0	36
Angata	Jun-13	NA	24	24	47	0	0	200	29	90	0	0	54	29	0	0	0	0	50	0	0	0	0	0	0	0	13	0	0	65	0	63
Angata	Jul-13	NA	23	23	44	0	0	40	31	44	0	0	50	31	1	5	0	0	50	0	0	0	0	0	0	0	13	6	0	48	0	42
Angata	Aug-13	NA	0	0	0	0	0	0	0	0	0	0	19	0	0	0	0	0	50	0	0	0	0	0	0	0	13	0	0	0	0	0
Angata	Sep-13	NA	25	25	45	0	0	55	33	0	0	0	6	33	0	0	33	0	50	0	0	0	0	0	0	0	13	11	0	0	0	20
Angata	Oct-13	NA	0	0	66	0	0	59	35	0	0	0	6	35	0	0	0	0	50	0	0	0	0	0	0	0	13	0	0	0	0	0
Angata	Nov-13	NA	32	32	51	8	0	50	0	0	0	0	17	0	0	0	0	0	50	0	0	0	0	0	0	0	13	8	0	51	0	82
Angata	Dec-13	NA	0	0	0	0	0	0	0	0	0	0	0	0	0	0	0	0	50	0	0	0	0	0	0	0	13	0	0	0	0	0
Angata	Jan-14	NA	22	22	50	3	0	70	68	0	0	0	75	48	0	7	0	0	50	0	0	0	0	0	0	0	13	10	1	100	0	81
Angata	Feb-14	NA	43	44	65	0	0	55	14	0	0	0	55	14	0	0	0	0	50	0	0	0	0	0	0	0	13	5	0	45	0	0
Angata	Mar-14	NA	24	25	43	0	0	44	15	0	0	0	46	15	1	4	6	0	50	0	0	0	0	0	0	0	13	3	0	0	0	0
Angata	Apr-14	NA	30	30	47	0	0	45	52	0	0	0	70	52	0	0	0	0	50	0	0	0	0	0	0	1	13	11	0	0	0	0
Angata	May-14	NA	31	31	70	0	0	66	36	0	0	0	43	36	0	0	37	1	50	0	0	0	0	0	0	1	13	12	0	9	0	0
Angata	Jun-14	NA	0	0	41	NA	0	41	37	8	NA	0	36	37	NA	8	NA	1	50	0	0	NA	0	0	0	1	13	0	0	0	0	0
Angata	Jul-14	NA	20	21	NA	NA	0	32	28	NA	NA	0	23	28	NA	6	NA	1	50	0	0	NA	0	0	0	1	13	12	1	0	0	50
Angata	Aug-14	NA	0	0	NA	NA	0	40	NA	NA	NA	0	20	NA	NA	NA	NA	1	50	0	0	NA	0	0	0	1	13	0	0	0	0	0
Angata	Sep-14	NA	16	15	30	NA	0	30	19	NA	NA	2	13	20	NA	NA	NA	1	50	0	0	NA	0	0	0	1	13	7	0	0	0	57
Angata	Oct-14	NA	23	24	45	NA	0	46	14	NA	NA	0	44	14	NA	18	NA	1	50	0	0	NA	0	0	1	1	13	0	0	44	10	56
Angata	Nov-14	NA	42	43	47	NA	0	NA	29	NA	NA	0	39	0	NA	NA	NA	1	50	0	0	NA	0	0	1	1	13	7	0	0	0	21
Angata	Dec-14	NA	36	36	42	NA	0	NA	NA	NA	NA	0	63	36	NA	2	NA	1	50	0	0	NA	0	0	1	1	13	5	0	0	0	22
Angata	Jan-15	NA	54	56	NA	NA	NA	47	NA	189	NA	3	56	NA	NA	17	NA	1	50	NA	NA	NA	NA	NA	1	1	13	36	0	90	NA	141
Angata	Feb-15	NA	36	37	67	NA	NA	67	44	26	NA	0	33	44	NA	NA	NA	1	50	NA	NA	NA	NA	NA	1	1	13	10	1	11	NA	3
Angata	Mar-15	NA	48	49	147	NA	NA	69	51	38	NA	0	37	51	NA	NA	NA	1	50	NA	NA	NA	NA	NA	1	1	13	18	1	26	NA	35
Angata	Apr-15	NA	49	53	76	NA	NA	594	15	182	NA	0	38	32	NA	20	NA	1	50	NA	NA	NA	NA	NA	1	1	13	15	2	122	NA	20
Angata	May-15	NA	57	58	14	NA	NA	657	NA	0	NA	0	97	70	NA	NA	NA	1	50	NA	NA	NA	NA	NA	1	1	13	17	0	0	NA	64
Angata	Jun-15	NA	43	42	37	NA	NA	37	42	NA	NA	NA	78	42	NA	22	NA	1	50	NA	NA	NA	NA	NA	1	1	13	5	1	NA	NA	34
Angata	Jul-15	NA	37	36	76	NA	NA	37	NA	NA	NA	NA	144	NA	NA	NA	NA	1	50	NA	NA	NA	NA	NA	1	1	13	11	1	NA	NA	8
Angata	Aug-15	NA	44	45	NA	NA	NA	14	25	NA	NA	NA	92	25	NA	NA	NA	1	50	NA	NA	NA	NA	NA	1	1	13	14	NA	70	NA	124
Angata	Sep-15	NA	46	46	47	NA	NA	47	52	192	NA	NA	24	58	NA	10	NA	1	50	NA	NA	NA	NA	NA	1	1	13	10	NA	72	NA	90
Angata	Oct-15	NA	34	35	13	NA	NA	47	9	50	NA	NA	29	9	NA	NA	NA	1	50	NA	NA	NA	NA	NA	1	1	13	8	NA	46	NA	91
Angata	Nov-15	NA	NA	0	92	NA	NA	64	22	15	NA	NA	23	68	NA	NA	NA	1	50	NA	NA	NA	NA	NA	1	1	13	NA	NA	NA	NA	0
Angata	Dec-15	NA	39	39	80	NA	NA	80	38	NA	NA	NA	3	38	NA	NA	NA	1	50	NA	NA	NA	NA	NA	1	1	13	6	NA	NA	NA	66
Eawasongiro	Jan-13	cmf	0	0	45	26	NA	52	35	45	0	0	2	35	0	0	0	0	24	0	0	0	0	0	0	0		18	2	45	0	12
Eawasongiro	Feb-13	cmf	0	0	41	39	NA	44	39	44	0	0	3	39	0	0	37	0	24	0	0	0	0	0	0	0		18	0	44	0	14
Eawasongiro	Mar-13	cmf	0	0	38	15	NA	0	38	42	0	0	8	38	0	0	52	1	24	0	0	0	0	0	0	0		12	0	37	0	10
Eawasongiro	Apr-13	cmf	1	11	39	8	NA	101	29	68	0	0	9	29	0	0	24	1	24	0	0	0	0	0	0	0		8	0	29	0	21
Eawasongiro	May-13	cmf	0	0	44	0	NA	0	30	61	0	0	7	30	0	0	40	1	24	0	0	0	0	0	0	0		8	0	42	0	19
Eawasongiro	Jun-13	cmf	0	0	40	12	NA	196	31	49	0	0	4	31	0	0	45	1	24	0	0	0	0	0	0	0		14	1	41	0	14
Eawasongiro	Jul-13	cmf	0	0	42	19	NA	106	47	41	0	0	9	47	0	0	59	1	24	0	0	0	0	0	0	0		16	1	42	0	23
Eawasongiro	Aug-13	cmf	1	1	32	5	NA	35	33	26	0	0	4	33	0	0	34	1	24	0	0	0	0	0	0	0		12	0	47	0	22
Eawasongiro	Sep-13	cmf	0	0	30	17	NA	39	39	46	0	0	7	39	0	0	22	1	24	0	0	0	0	0	1	0		15	0	33	0	14
Eawasongiro	Oct-13	cmf	0	0	41	16	NA	0	32	44	0	0	21	32	0	0	53	1	24	0	0	0	0	0	1	0		24	1	49	0	21
Eawasongiro	Nov-13	cmf	1	1	34	12	NA	34	21	38	0	0	3	21	0	0	36	1	24	0	0	0	0	0	1	0		18	0	33	0	11
Eawasongiro	Dec-13	cmf	10	11	56	15	NA	0	21	21	0	0	3	21	0	0	21	1	24	0	0	0	0	0	1	0		13	0	9	0	6
Eawasongiro	Jan-14	cmf	0	0	50	0	NA	210	30	56	0	0	10	30	0	0	7	1	24	0	0	0	0	0	1	0		0	0	0	0	0
Eawasongiro	Feb-14	cmf	1	1	43	11	NA	43	33	43	0	0	4	33	0	0	0	1	24	0	0	0	0	0	1	0		12	0	30	0	6
Eawasongiro	Mar-14	cmf	5	5	36	9	NA	36	22	36	0	1	3	22	0	0	21	1	24	0	0	0	0	0	1	1		12	2	80	0	18
Eawasongiro	Apr-14	cmf	6	6	57	16	NA	0	26	57	0	1	5	26	0	0	21	1	24	0	0	0	0	0	1	1		13	0	33	0	16
Eawasongiro	May-14	cmf	4	4	34	20	NA	34	23	34	0	0	6	23	0	0	26	1	24	0	0	0	0	0	1	1		12	0	50	0	65
Eawasongiro	Jun-14	cmf	5	5	34	NA	NA	NA	31	34	NA	NA	8	31	NA	NA	NA	1	24	NA	NA	NA	NA	NA	1	1		9	1	32	NA	16
Eawasongiro	Jul-14	cmf	NA	2	39	NA	NA	39	25	39	NA	NA	4	25	NA	NA	NA	1	24	NA	NA	NA	NA	NA	1	1		9	NA	30	NA	4
Eawasongiro	Aug-14	cmf	2	2	29	NA	NA	29	34	36	NA	NA	6	34	NA	NA	NA	1	24	NA	NA	NA	NA	NA	1	1		9	NA	37	NA	10
Eawasongiro	Sep-14	cmf	2	3	22	NA	NA	23	31	72	NA	NA	5	31	NA	NA	NA	1	24	NA	NA	NA	NA	NA	1	1		7	2	NA	NA	16
Eawasongiro	Oct-14	cmf	5	5	51	NA	NA	51	35	NA	NA	NA	5	35	NA	NA	NA	1	24	NA	NA	NA	NA	NA	1	1		9	NA	NA	NA	26
Eawasongiro	Nov-14	cmf	4	4	36	NA	NA	36	30	5	NA	NA	6	30	NA	NA	NA	1	24	NA	NA	NA	NA	NA	1	1		11	2	5	NA	15
Eawasongiro	Dec-14	cmf	1	1	41	NA	NA	41	23	20	NA	NA	4	23	NA	NA	NA	1	24	NA	NA	NA	NA	NA	1	1		6	NA	NA	NA	23
Eawasongiro	Jan-15	cmf	2	2	52	NA	NA	NA	30	NA	NA	NA	8	30	NA	NA	NA	1	24	NA	NA	NA	NA	NA	1	1		13	NA	NA	NA	17
Eawasongiro	Feb-15	cmf	NA	0	35	NA	NA	35	23	NA	NA	NA	3	23	NA	NA	NA	1	24	NA	NA	NA	NA	NA	1	1		NA	NA	NA	NA	0
Eawasongiro	Mar-15	cmf	5	5	35	NA	NA	35	23	NA	NA	NA	4	23	NA	NA	NA	1	24	NA	NA	NA	NA	NA	1	1		13	NA	NA	NA	16
Eawasongiro	Apr-15	cmf	4	4	22	NA	NA	NA	36	NA	NA	NA	3	36	NA	NA	NA	1	24	NA	NA	NA	NA	NA	1	1		6	1	NA	NA	13
Eawasongiro	May-15	cmf	6	6	25	NA	NA	25	17	22	NA	NA	3	17	NA	NA	NA	1	24	NA	NA	NA	NA	NA	1	1		18	1	NA	NA	7
Eawasongiro	Jun-15	cmf	3	3	25	NA	NA	25	26	NA	NA	NA	11	26	NA	NA	NA	1	24	NA	NA	NA	NA	NA	1	1		16	1	NA	NA	11
Eawasongiro	Jul-15	cmf	9	9	43	NA	NA	43	20	43	NA	NA	3	20	NA	NA	NA	1	24	NA	NA	NA	NA	NA	1	1		12	1	158	NA	13
Eawasongiro	Aug-15	cmf	7	7	26	NA	NA	26	28	27	NA	NA	4	28	NA	NA	NA	1	24	NA	NA	NA	NA	NA	1	1		21	1	35	NA	32
Eawasongiro	Sep-15	cmf	6	6	47	NA	NA	47	35	33	NA	NA	1	35	NA	NA	NA	1	24	NA	NA	NA	NA	NA	1	1		17	1	45	NA	49
Eawasongiro	Oct-15	cmf	7	9	73	NA	NA	36	35	73	NA	1	5	35	NA	NA	NA	1	24	NA	NA	NA	NA	NA	1	1		10	NA	NA	NA	15
Eawasongiro	Nov-15	cmf	9	10	16	NA	NA	16	27	16	NA	NA	0	27	NA	NA	NA	1	24	NA	NA	NA	NA	NA	1	1		16	1	40	NA	12
Eawasongiro	Dec-15	cmf	6	6	NA	NA	NA	NA	33	25	NA	NA	2	33	NA	NA	NA	1	24	NA	NA	NA	NA	NA	1	1		15	4	28	NA	9
Enaibora	Jan-13	NA	0	0	19	0	NA	19	19	25	NA	0	6	19	NA	NA	0	0	25	0	0	NA	0	0	0	0	0	0	1	9	0	20
Enaibora	Feb-13	NA	1	1	14	0	NA	14	0	27	NA	0	3	20	NA	NA	0	0	25	0	0	NA	0	0	0	0	0	18	1	18	0	4
Enaibora	Mar-13	NA	0	0	8	0	NA	8	4	8	NA	0	1	4	NA	NA	0	0	25	0	0	NA	0	0	0	0	0	0	1	9	0	2
Enaibora	Apr-13	NA	0	0	11	0	NA	11	15	11	NA	0	0	15	NA	NA	0	0	25	0	0	NA	0	0	0	0	0	1	1	14	0	15
Enaibora	May-13	NA	0	0	26	0	NA	26	14	26	NA	0	6	14	NA	NA	0	0	25	0	0	NA	0	0	0	0	0	0	0	12	0	12
Enaibora	Jun-13	NA	1	2	6	0	NA	6	11	6	NA	0	5	11	NA	NA	0	0	25	0	0	NA	0	0	0	0	0	0	1	9	0	7
Enaibora	Jul-13	NA	1	1	15	0	NA	15	16	15	NA	0	0	16	NA	NA	0	0	25	0	0	NA	0	0	0	0	0	3	0	12	0	6
Enaibora	Aug-13	NA	1	1	10	0	NA	10	7	10	NA	0	3	7	NA	NA	0	0	25	0	0	NA	0	0	0	0	0	4	1	5	0	21
Enaibora	Sep-13	NA	0	0	21	0	NA	21	18	21	NA	0	1	18	NA	NA	0	0	25	0	0	NA	0	0	0	0	0	1	0	12	0	26
Enaibora	Oct-13	NA	0	0	21	0	NA	21	17	21	NA	0	1	17	NA	NA	0	0	25	0	0	NA	0	0	0	0	0	14	0	7	0	6
Enaibora	Nov-13	NA	1	1	8	0	NA	8	0	22	NA	0	4	0	NA	NA	0	0	25	0	0	NA	0	0	0	0	0	2	0	15	0	18
Enaibora	Dec-13	NA	1	1	11	0	NA	11	3	11	NA	0	1	3	NA	NA	0	0	25	0	0	NA	0	0	0	0	0	0	0	18	0	6
Enaibora	Jan-14	NA	1	1	8	0	NA	8	9	8	NA	0	2	9	NA	NA	0	0	25	0	0	NA	0	0	0	0	0	1	0	22	0	18
Enaibora	Feb-14	NA	0	0	12	0	NA	12	11	12	NA	0	0	11	NA	NA	0	0	25	0	0	NA	0	0	0	0	0	2	0	13	0	13
Enaibora	Mar-14	NA	1	1	14	0	NA	14	24	14	NA	0	1	24	NA	NA	0	0	25	0	0	NA	0	0	0	0	0	1	0	16	0	5
Enaibora	Apr-14	NA	2	2	15	0	NA	15	17	4	NA	0	5	17	NA	NA	0	0	25	0	0	NA	0	0	0	0	0	1	0	10	0	16
Enaibora	May-14	NA	0	0	16	0	NA	16	28	16	NA	0	1	28	NA	NA	0	1	25	0	0	NA	0	0	0	0	0	0	0	13	0	5
Enaibora	Jun-14	NA	1	1	11	0	NA	11	14	14	NA	0	3	14	NA	NA	0	1	25	0	0	NA	0	0	0	0	0	1	0	5	0	7
Enaibora	Jul-14	NA	3	3	13	0	NA	13	0	13	NA	0	3	0	NA	NA	0	1	25	0	0	NA	0	0	0	0	0	5	0	15	0	10
Enaibora	Aug-14	NA	0	0	6	0	NA	6	6	6	NA	0	1	6	NA	NA	0	1	25	0	0	NA	0	0	0	0	0	1	0	10	0	6
Enaibora	Sep-14	NA	2	2	19	0	NA	10	15	19	NA	0	2	15	NA	NA	0	1	25	0	0	NA	0	0	1	0	0	1	0	11	0	12
Enaibora	Oct-14	NA	3	3	20	0	NA	8	23	3	NA	0	5	23	NA	NA	0	1	25	0	0	NA	0	0	1	0	0	3	0	11	0	17
Enaibora	Nov-14	NA	0	0	17	0	NA	17	15	0	NA	0	0	15	NA	NA	0	1	25	0	0	NA	0	0	1	0	0	2	0	0	0	4
Enaibora	Dec-14	NA	6	6	9	0	NA	9	9	0	NA	0	1	9	NA	NA	0	1	25	0	0	NA	0	0	1	0	0	3	0	0	0	28
Enaibora	Jan-15	NA	5	5	17	NA	NA	17	10	NA	NA	1	5	10	NA	NA	NA	1	25	NA	NA	NA	NA	NA	1	0	0	3	1	NA	NA	12
Enaibora	Feb-15	NA	6	6	13	NA	NA	13	11	NA	NA	NA	4	11	NA	NA	NA	1	25	NA	NA	NA	NA	NA	1	0	0	2	NA	NA	NA	4
Enaibora	Mar-15	NA	1	2	11	NA	NA	11	9	NA	NA	NA	1	9	NA	NA	NA	1	25	NA	NA	NA	NA	NA	1	0	0	2	1	NA	NA	6
Enaibora	Apr-15	NA	4	4	14	NA	NA	14	17	15	NA	NA	0	17	NA	NA	NA	1	25	NA	NA	NA	NA	NA	1	0	0	1	NA	8	NA	8
Enaibora	May-15	NA	1	1	8	NA	NA	17	8	25	NA	NA	1	8	NA	NA	NA	1	25	NA	NA	NA	NA	NA	1	0	0	3	NA	19	NA	9
Enaibora	Jun-15	NA	7	7	4	NA	NA	4	9	28	NA	NA	0	9	NA	NA	NA	1	25	NA	NA	NA	NA	NA	1	0	0	2	NA	32	NA	13
Enaibora	Jul-15	NA	3	3	4	NA	NA	4	13	22	NA	NA	0	13	NA	NA	NA	1	25	NA	NA	NA	NA	NA	1	0	0	2	NA	15	NA	28
Enaibora	Aug-15	NA	4	4	10	NA	NA	10	7	10	NA	NA	3	7	NA	NA	NA	1	25	NA	NA	NA	NA	NA	1	0	0	2	NA	8	NA	26
Enaibora	Sep-15	NA	8	9	19	NA	NA	19	8	19	NA	NA	2	8	NA	NA	NA	1	25	NA	NA	NA	NA	NA	1	0	0	2	NA	11	NA	4
Enaibora	Oct-15	NA	4	5	9	NA	NA	9	16	9	NA	NA	3	16	NA	NA	NA	1	25	NA	NA	NA	NA	NA	1	0	0	1	NA	11	NA	8
Enaibora	Nov-15	NA	2	2	NA	NA	NA	NA	NA	4	NA	NA	0	16	NA	NA	NA	1	25	NA	NA	NA	NA	NA	1	0	0	2	NA	6	NA	9
Enaibora	Dec-15	NA	NA	NA	NA	NA	NA	NA	NA	NA	NA	NA	NA	NA	NA	NA	NA	1	25	NA	NA	NA	NA	NA	1	0	0	NA	NA	NA	NA	NA
Enosaen	Jan-13	gok	0	0	29	0	0	30	14	47	0	0	23	14	0	3	13	0	33	0	0	0	0	0	0	0	11	0	0	0	0	0
Enosaen	Feb-13	gok	1	1	32	0	0	0	38	60	0	0	23	38	0	2	27	0	33	0	0	0	0	0	0	0	11	0	0	0	0	10
Enosaen	Mar-13	gok	15	15	24	59	0	86	25	51	0	0	0	25	0	9	14	0	33	0	0	0	0	0	0	0	11	37	0	51	0	68
Enosaen	Apr-13	gok	17	17	27	42	0	57	35	0	0	0	1	35	0	0	0	0	33	0	0	0	0	0	0	0	11	31	0	0	0	69
Enosaen	May-13	gok	13	13	10	70	0	69	38	0	0	0	6	38	0	0	0	1	33	0	0	0	0	0	0	0	11	20	2	63	0	106
Enosaen	Jun-13	gok	0	0	58	0	0	20	50	86	0	0	8	50	0	0	53	1	33	0	0	0	0	0	0	0	11	0	0	0	0	0
Enosaen	Jul-13	gok	20	20	0	1	0	0	0	0	0	0	0	0	0	0	0	1	33	0	0	0	0	0	0	0	11	22	0	47	0	62
Enosaen	Aug-13	gok	0	0	7	0	0	45	15	28	0	0	8	15	0	0	0	1	33	0	0	0	0	0	0	0	11	0	0	0	0	0
Enosaen	Sep-13	gok	29	29	0	0	0	0	0	0	0	0	7	0	0	0	0	1	33	0	0	0	0	0	0	0	11	0	0	0	0	0
Enosaen	Oct-13	gok	28	28	47	0	0	98	16	0	0	0	1	17	0	0	37	1	33	0	0	0	0	0	0	0	11	0	0	14	0	35
Enosaen	Nov-13	gok	24	24	26	6	0	24	0	48	0	0	31	0	0	3	0	1	33	0	0	0	0	0	0	0	11	24	0	0	0	90
Enosaen	Dec-13	gok	3	4	6	0	0	15	0	10	0	0	7	0	0	0	0	1	33	0	0	0	0	0	0	0	11	5	0	0	0	19
Enosaen	Jan-14	gok	13	14	55	1	0	0	0	125	0	0	12	44	0	0	0	1	33	0	0	0	0	0	0	0	11	3	0	0	0	37
Enosaen	Feb-14	gok	11	11	29	0	0	29	22	0	0	0	0	22	0	NA	0	1	33	0	0	NA	0	0	0	1	11	3	1	0	0	8
Enosaen	Mar-14	gok	23	23	27	107	0	0	24	0	0	0	14	24	0	7	0	1	33	0	0	NA	0	0	0	1	11	3	0	0	0	132
Enosaen	Apr-14	gok	26	26	0	0	0	0	0	0	0	0	0	0	0	0	0	1	33	0	0	0	0	0	0	1	11	1	0	0	0	0
Enosaen	May-14	gok	30	30	0	0	0	0	0	NA	0	0	0	0	0	NA	0	1	33	0	0	NA	0	0	0	1	11	16	0	19	0	71
Enosaen	Jun-14	gok	27	27	NA	NA	NA	NA	NA	NA	NA	0	0	NA	NA	NA	NA	1	33	0	0	NA	0	0	0	1	11	37	0	53	0	102
Enosaen	Jul-14	gok	12	12	25	NA	NA	41	40	NA	NA	0	30	21	NA	NA	NA	1	33	0	0	NA	0	0	0	1	11	16	0	0	0	70
Enosaen	Aug-14	gok	19	19	26	NA	NA	54	34	NA	NA	0	107	34	NA	NA	NA	1	33	0	0	NA	0	0	0	1	11	19	0	0	0	66
Enosaen	Sep-14	gok	0	0	NA	NA	NA	NA	NA	NA	NA	0	NA	0	NA	NA	NA	1	33	0	0	NA	0	0	0	1	11	0	0	0	0	0
Enosaen	Oct-14	gok	15	15	NA	NA	NA	27	NA	NA	NA	0	0	0	NA	NA	NA	1	33	0	0	NA	0	0	1	1	11	21	0	0	0	54
Enosaen	Nov-14	gok	22	22	NA	NA	NA	NA	NA	NA	NA	NA	0	0	NA	NA	NA	1	33	NA	NA	NA	NA	NA	1	1	11	22	NA	NA	NA	18
Enosaen	Dec-14	gok	20	20	27	NA	NA	NA	NA	NA	NA	0	6	9	NA	NA	NA	1	33	0	0	NA	0	0	1	1	11	11	0	0	0	0
Enosaen	Jan-15	gok	28	28	5	NA	NA	107	NA	NA	NA	NA	8	40	NA	NA	NA	1	33	NA	NA	NA	NA	NA	1	1	11	48	NA	24	NA	43
Enosaen	Feb-15	gok	22	22	50	NA	NA	82	35	42	NA	NA	28	35	NA	NA	NA	1	33	NA	NA	NA	NA	NA	1	1	11	10	NA	NA	NA	24
Enosaen	Mar-15	gok	22	22	NA	NA	NA	NA	NA	NA	NA	NA	0	NA	NA	NA	NA	1	33	NA	NA	NA	NA	NA	1	1	11	22	NA	NA	NA	18
Enosaen	Apr-15	gok	49	53	76	NA	NA	594	15	182	NA	NA	38	32	NA	20	NA	1	33	NA	NA	NA	NA	NA	1	1	11	15	2	122	NA	20
Enosaen	May-15	gok	14	15	38	NA	NA	27	31	40	NA	NA	10	31	NA	NA	NA	1	33	NA	NA	NA	NA	NA	1	1	11	14	1	38	NA	63
Enosaen	Jun-15	gok	17	18	15	NA	NA	20	18	NA	NA	NA	15	18	NA	NA	NA	1	33	NA	NA	NA	NA	NA	1	1	11	11	1	NA	NA	34
Enosaen	Jul-15	gok	12	13	20	NA	NA	30	27	NA	NA	NA	15	27	NA	NA	NA	1	33	NA	NA	NA	NA	NA	1	1	11	23	3	NA	NA	0
Enosaen	Aug-15	gok	17	17	23	NA	NA	26	18	NA	NA	NA	14	18	NA	NA	NA	1	33	NA	NA	NA	NA	NA	1	1	11	11	NA	43	NA	33
Enosaen	Sep-15	gok	25	25	27	NA	NA	27	29	NA	NA	NA	8	29	NA	NA	NA	1	33	NA	NA	NA	NA	NA	1	1	11	12	NA	25	NA	61
Enosaen	Oct-15	gok	16	16	34	NA	NA	33	34	79	NA	2	4	34	NA	NA	NA	1	33	NA	NA	NA	NA	NA	1	1	11	16	5	28	NA	60
Enosaen	Nov-15	gok	NA	NA	NA	NA	NA	NA	NA	NA	NA	NA	NA	NA	NA	NA	NA	1	33	NA	NA	NA	NA	NA	1	1	11	NA	NA	NA	NA	NA
Enosaen	Dec-15	gok	1	1	13	NA	NA	NA	20	14	NA	NA	17	20	NA	NA	NA	1	33	NA	NA	NA	NA	NA	1	1	11	1	NA	13	NA	54
Ilaser	Jan-13	gok	6	6	11	0	0	36	14	16	NA	0	5	14	NA	NA	0	0	25	0	0	0	0	0	0	0	0	11	0	13	0	90
Ilaser	Feb-13	gok	6	6	17	0	0	11	13	16	NA	0	2	13	NA	NA	0	0	25	0	0	0	0	0	0	0	0	12	0	16	0	61
Ilaser	Mar-13	gok	0	0	0	0	0	0	0	0	NA	0	0	0	0	0	0	0	25	0	0	0	0	0	0	0	0	0	0	0	0	0
Ilaser	Apr-13	gok	0	0	0	0	0	0	0	0	NA	0	0	0	0	0	0	0	25	0	0	0	0	0	0	0	0	0	0	0	0	0
Ilaser	May-13	gok	0	0	25	0	0	22	15	15	NA	0	24	15	NA	NA	0	0	25	0	0	0	0	0	0	0	0	0	0	0	0	0
Ilaser	Jun-13	gok	0	0	0	0	0	0	0	0	NA	0	0	0	NA	NA	0	0	25	0	0	0	0	0	0	0	0	0	0	0	0	0
Ilaser	Jul-13	gok	0	0	0	0	0	0	0	0	NA	0	0	0	NA	NA	0	0	25	0	0	0	0	0	0	0	0	0	0	0	0	0
Ilaser	Aug-13	gok	0	0	44	0	0	44	24	14	NA	0	24	28	NA	NA	0	0	25	0	0	0	0	0	0	0	0	2	1	17	0	16
Ilaser	Sep-13	gok	6	6	8	0	0	8	16	0	NA	0	19	16	NA	NA	0	0	25	0	0	0	0	0	0	0	0	0	0	0	0	17
Ilaser	Oct-13	gok	0	2	25	0	0	25	23	0	NA	0	50	27	NA	NA	0	0	25	0	0	0	0	0	0	0	0	1	0	0	0	28
Ilaser	Nov-13	gok	1	1	13	0	0	13	0	0	NA	0	18	5	NA	NA	0	0	25	0	0	0	0	0	0	0	0	0	0	0	0	25
Ilaser	Dec-13	gok	1	1	5	0	0	5	0	NA	NA	0	10	2	NA	NA	0	0	25	0	0	NA	0	0	0	0	0	1	0	0	0	15
Ilaser	Jan-14	gok	0	0	22	NA	0	11	8	NA	NA	0	4	8	NA	NA	NA	0	25	0	0	NA	0	0	0	0	0	0	0	2	0	5
Ilaser	Feb-14	gok	0	0	8	NA	0	8	4	NA	NA	0	7	4	NA	NA	NA	1	25	0	0	NA	0	0	0	0	0	0	0	0	0	0
Ilaser	Mar-14	gok	2	2	24	NA	0	24	30	NA	NA	0	53	30	NA	NA	NA	1	25	0	0	NA	0	0	0	0	0	8	1	0	0	642
Ilaser	Apr-14	gok	0	0	15	NA	0	15	22	NA	NA	0	41	22	NA	NA	NA	1	25	0	0	NA	0	0	0	0	0	1	0	0	10	250
Ilaser	May-14	gok	0	0	14	NA	0	14	15	16	NA	0	24	15	NA	NA	NA	1	25	0	0	NA	0	0	0	0	0	3	0	17	0	140
Ilaser	Jun-14	gok	0	0	9	NA	0	9	18	159	NA	0	29	18	NA	NA	NA	1	25	0	0	NA	0	0	0	0	0	10	0	24	0	164
Ilaser	Jul-14	gok	1	1	20	NA	0	20	12	12	NA	0	14	12	NA	NA	NA	1	25	0	0	NA	0	0	0	0	0	3	0	20	0	146
Ilaser	Aug-14	gok	2	2	17	NA	0	17	7	17	NA	0	25	7	NA	NA	NA	1	25	0	0	NA	0	0	0	0	0	2	0	11	0	174
Ilaser	Sep-14	gok	5	5	17	NA	0	17	16	6	NA	0	30	NA	NA	NA	NA	1	25	0	0	NA	0	0	1	0	0	8	1	13	0	168
Ilaser	Oct-14	gok	2	2	20	NA	0	20	29	18	NA	0	36	29	NA	NA	NA	1	25	0	0	NA	0	0	1	0	0	8	0	18	0	52
Ilaser	Nov-14	gok	7	8	42	NA	0	42	38	18	NA	0	27	38	NA	NA	NA	1	25	0	0	NA	0	0	1	0	0	1	0	25	0	151
Ilaser	Dec-14	gok	5	5	40	NA	0	47	46	NA	NA	0	42	40	NA	NA	NA	1	25	0	0	NA	0	0	1	0	0	2	0	20	0	152
Ilaser	Jan-15	gok	3	3	60	NA	0	60	68	17	NA	NA	50	50	NA	NA	NA	1	25	NA	NA	NA	NA	NA	1	0	0	2	NA	8	NA	309
Ilaser	Feb-15	gok	11	11	47	NA	NA	47	34	NA	NA	NA	71	34	NA	NA	NA	1	25	NA	NA	NA	NA	NA	1	0	0	10	NA	NA	NA	91
Ilaser	Mar-15	gok	5	6	33	NA	NA	33	35	NA	NA	NA	47	25	NA	NA	NA	1	25	NA	NA	NA	NA	NA	1	0	0	2	1	NA	NA	149
Ilaser	Apr-15	gok	3	3	20	NA	NA	20	13	30	NA	NA	30	13	NA	NA	NA	1	25	NA	NA	NA	NA	NA	1	0	0	6	NA	23	NA	133
Ilaser	May-15	gok	11	11	21	NA	NA	21	30	29	NA	NA	46	30	NA	NA	NA	1	25	NA	NA	NA	NA	NA	1	0	0	4	NA	22	NA	95
Ilaser	Jun-15	gok	4	4	27	NA	NA	27	18	40	NA	NA	2	18	NA	NA	NA	1	25	NA	NA	NA	NA	NA	1	0	0	2	NA	19	NA	16
Ilaser	Jul-15	gok	4	4	27	NA	NA	27	18	20	NA	NA	28	18	NA	NA	NA	1	25	NA	NA	NA	NA	NA	1	0	0	4	1	NA	NA	64
Ilaser	Aug-15	gok	5	5	15	NA	NA	15	19	60	NA	NA	19	19	NA	NA	NA	1	25	NA	NA	NA	NA	NA	1	0	0	4	1	15	NA	81
Ilaser	Sep-15	gok	4	4	55	NA	NA	55	44	9	NA	NA	23	44	NA	NA	NA	1	25	NA	NA	NA	NA	NA	1	0	0	4	1	38	NA	96
Ilaser	Oct-15	gok	8	8	50	NA	NA	50	35	4	NA	NA	23	35	NA	NA	NA	1	25	NA	NA	NA	NA	NA	1	0	0	10	2	15	NA	113
Ilaser	Nov-15	gok	5	5	20	NA	NA	20	47	1	NA	NA	1	47	NA	NA	NA	1	25	NA	NA	NA	NA	NA	1	0	0	5	1	10	NA	95
Ilaser	Dec-15	gok	4	4	NA	NA	NA	20	30	10	NA	NA	6	30	NA	NA	NA	1	25	NA	NA	NA	NA	NA	1	0	0	4	1	9	NA	98
Ilkerinloita	Jan-13	NA	NA	0	102	NA	NA	NA	85	NA	NA	NA	0	85	NA	NA	NA	0		NA	NA	NA	NA	NA	0	0		12	NA	NA	NA	88
Ilkerinloita	Feb-13	NA	NA	0	91	NA	NA	NA	93	NA	NA	NA	0	93	NA	NA	NA	0		NA	NA	NA	NA	NA	0	0		16	NA	NA	NA	79
Ilkerinloita	Mar-13	NA	NA	0	103	NA	NA	NA	95	NA	NA	NA	0	95	NA	NA	NA	0		NA	NA	NA	NA	NA	0	0		11	1	NA	NA	83
Ilkerinloita	Apr-13	NA	NA	0	44	NA	NA	NA	41	NA	NA	NA	0	41	NA	NA	NA	0		NA	NA	NA	NA	NA	0	0		4	NA	NA	NA	28
Ilkerinloita	May-13	NA	NA	0	143	NA	NA	NA	116	NA	NA	NA	0	116	NA	NA	NA	0		NA	NA	NA	NA	NA	0	0		7	NA	NA	NA	104
Ilkerinloita	Jun-13	NA	NA	0	142	NA	NA	NA	125	NA	NA	NA	0	125	NA	NA	NA	0		NA	NA	NA	NA	NA	0	0		4	NA	NA	NA	116
Ilkerinloita	Jul-13	NA	NA	0	149	NA	NA	NA	145	NA	NA	NA	0	145	NA	NA	NA	0		NA	NA	NA	NA	NA	0	0		7	1	NA	NA	98
Ilkerinloita	Aug-13	NA	NA	0	148	NA	NA	NA	117	NA	NA	NA	0	117	NA	NA	NA	0		NA	NA	NA	NA	NA	0	0		10	NA	NA	NA	247
Ilkerinloita	Sep-13	NA	NA	0	137	NA	NA	NA	131	NA	NA	NA	0	131	NA	NA	NA	0		NA	NA	NA	NA	NA	0	0		4	NA	NA	NA	67
Ilkerinloita	Oct-13	NA	NA	0	174	NA	NA	NA	137	NA	NA	NA	0	137	NA	NA	NA	0		NA	NA	NA	NA	NA	0	0		4	2	NA	NA	78
Ilkerinloita	Nov-13	NA	NA	0	157	NA	NA	NA	NA	NA	NA	NA	0	NA	NA	NA	NA	0		NA	NA	NA	NA	NA	0	0		11	1	NA	NA	31
Ilkerinloita	Dec-13	NA	NA	0	157	NA	NA	NA	NA	NA	NA	NA	0	NA	NA	NA	NA	0		NA	NA	NA	NA	NA	0	0		11	1	NA	NA	31
Ilkerinloita	Jan-14	NA	NA	0	133	NA	NA	NA	106	NA	NA	NA	0	106	NA	NA	NA	0		NA	NA	NA	NA	NA	0	0		14	NA	NA	NA	101
Ilkerinloita	Feb-14	NA	NA	0	129	NA	NA	NA	151	NA	NA	NA	0	151	NA	NA	NA	0		NA	NA	NA	NA	NA	0	0		3	NA	15	NA	107
Ilkerinloita	Mar-14	NA	NA	0	154	NA	NA	NA	128	NA	NA	NA	0	128	NA	NA	NA	0		NA	NA	NA	NA	NA	0	0		7	NA	NA	NA	64
Ilkerinloita	Apr-14	NA	NA	0	136	NA	NA	NA	133	NA	NA	NA	0	133	NA	NA	NA	0		NA	NA	NA	NA	NA	0	0		14	NA	NA	NA	95
Ilkerinloita	May-14	NA	NA	0	118	NA	NA	NA	129	NA	NA	NA	0	NA	NA	NA	NA	1		NA	NA	NA	NA	NA	0	0		13	NA	NA	NA	27
Ilkerinloita	Jun-14	NA	NA	0	169	NA	NA	NA	164	NA	NA	NA	0	164	NA	NA	NA	1		NA	NA	NA	NA	NA	0	0		20	NA	NA	NA	82
Ilkerinloita	Jul-14	NA	NA	0	141	NA	NA	NA	124	NA	NA	NA	0	124	NA	NA	NA	1		NA	NA	NA	NA	NA	0	1		15	1	NA	NA	134
Ilkerinloita	Aug-14	NA	NA	0	161	NA	NA	NA	141	NA	NA	NA	0	141	NA	NA	NA	1		NA	NA	NA	NA	NA	0	1		12	NA	NA	NA	103
Ilkerinloita	Sep-14	NA	NA	0	145	NA	NA	NA	135	NA	NA	NA	0	135	NA	NA	NA	1		NA	NA	NA	NA	NA	1	1		29	NA	NA	NA	103
Ilkerinloita	Oct-14	NA	NA	0	129	NA	NA	NA	102	NA	NA	NA	0	108	NA	NA	NA	1		NA	NA	NA	NA	NA	1	1		23	NA	NA	NA	73
Ilkerinloita	Nov-14	NA	NA	0	129	NA	NA	NA	102	NA	NA	NA	0	108	NA	NA	NA	1		NA	NA	NA	NA	NA	1	1		23	NA	NA	NA	73
Ilkerinloita	Dec-14	NA	NA	0	86	NA	NA	NA	NA	NA	NA	NA	0	77	NA	NA	NA	1		NA	NA	NA	NA	NA	1	1		11	NA	NA	NA	96
Ilkerinloita	Jan-15	NA	0	0	168	NA	NA	NA	NA	NA	NA	0	0	140	NA	NA	NA	1		0	NA	NA	NA	NA	1	1		NA	0	0	0	104
Ilkerinloita	Feb-15	NA	0	0	141	NA	NA	NA	149	NA	NA	0	0	149	NA	NA	NA	1		0	NA	NA	NA	NA	1	1		16	0	0	0	105
Ilkerinloita	Mar-15	NA	0	0	139	NA	NA	NA	134	NA	NA	0	0	134	NA	NA	NA	1		0	NA	NA	NA	NA	1	1		11	0	0	0	87
Ilkerinloita	Apr-15	NA	0	0	122	NA	NA	NA	NA	NA	NA	0	0	138	NA	NA	NA	1		0	NA	NA	NA	NA	1	1		15	0	0	0	142
Ilkerinloita	May-15	NA	0	0	185	NA	NA	NA	122	NA	NA	0	NA	122	NA	NA	NA	1		0	NA	NA	NA	NA	1	1		12	0	0	0	140
Ilkerinloita	Jun-15	NA	NA	NA	NA	NA	NA	NA	NA	NA	NA	NA	NA	NA	NA	NA	NA	1		NA	NA	NA	NA	NA	1	1		NA	NA	NA	NA	NA
Ilkerinloita	Jul-15	NA	0	0	NA	NA	NA	NA	NA	NA	NA	0	9	NA	NA	NA	NA	1		0	NA	NA	NA	NA	1	1		NA	0	0	0	7
Ilkerinloita	Aug-15	NA	0	0	NA	NA	NA	NA	NA	NA	NA	0	1	NA	NA	NA	NA	1		0	NA	NA	NA	NA	1	1		NA	0	0	0	6
Ilkerinloita	Sep-15	NA	0	0	NA	NA	NA	NA	NA	16	NA	0	1	NA	NA	NA	NA	1		0	NA	NA	NA	NA	1	1		NA	0	0	0	56
Ilkerinloita	Oct-15	NA	0	0	NA	NA	NA	NA	NA	NA	NA	0	NA	NA	NA	NA	NA	1		0	NA	NA	NA	NA	1	1		NA	0	0	0	NA
Ilkerinloita	Nov-15	NA	NA	0	NA	NA	NA	NA	NA	NA	NA	NA	3	NA	NA	NA	NA	1		NA	NA	NA	NA	NA	1	1		NA	NA	NA	NA	4
Ilkerinloita	Dec-15	NA	NA	0	NA	NA	NA	NA	NA	NA	NA	NA	3	NA	NA	NA	NA	1		NA	NA	NA	NA	NA	1	1		NA	NA	NA	NA	71
Ilomotiok	Jan-13	gok	0	0	8	0	0	0	13	40	0	0	23	13	0	0	12	0		0	0	0	0	0	0	0		NA	0	3	0	13
Ilomotiok	Feb-13	gok	1	1	8	0	0	8	0	50	0	0	6	8	0	0	20	0		0	0	0	0	0	0	0		NA	0	3	0	18
Ilomotiok	Mar-13	gok	0	0	8	0	0	8	0	0	0	0	25	8	0	0	0	0		0	0	0	0	0	0	0		NA	0	0	0	8
Ilomotiok	Apr-13	gok	1	1	0	0	0	4	0	9	0	0	25	3	0	0	0	0		0	0	0	0	0	0	0		NA	0	0	0	7
Ilomotiok	May-13	gok	0	0	10	0	0	10	6	2	0	0	28	6	0	0	0	0		0	0	0	0	0	0	0		NA	0	0	0	15
Ilomotiok	Jun-13	gok	0	0	3	0	0	3	0	25	0	0	20	6	0	0	0	0		0	0	0	0	0	0	0		NA	0	8	0	27
Ilomotiok	Jul-13	gok	3	3	0	0	0	0	0	0	0	0	13	0	0	0	0	0		0	0	0	0	0	0	0		NA	0	0	0	14
Ilomotiok	Aug-13	gok	1	1	10	0	0	10	5	13	0	0	12	5	0	0	0	0		0	0	0	0	0	0	0		NA	0	16	0	14
Ilomotiok	Sep-13	gok	2	2	0	0	0	0	0	0	0	0	15	0	0	0	0	0		0	0	0	0	0	0	0		NA	0	0	0	49
Ilomotiok	Oct-13	gok	1	1	10	0	0	30	0	0	0	0	0	0	0	0	0	0		0	0	0	0	0	0	0		NA	0	0	0	14
Ilomotiok	Nov-13	gok	0	0	10	0	0	10	0	0	0	0	19	5	0	0	0	0		0	0	0	0	0	0	0		NA	0	0	0	20
Ilomotiok	Dec-13	gok	1	1	0	0	0	0	0	0	0	0	6	0	0	0	0	0		0	0	0	0	0	0	0		NA	0	0	0	24
Ilomotiok	Jan-14	gok	2	2	0	0	0	0	0	0	0	0	34	0	0	0	0	0		0	0	0	0	0	0	0		NA	0	0	0	59
Ilomotiok	Feb-14	gok	1	1	0	0	0	0	0	5	0	0	8	0	0	0	0	0		0	0	0	0	0	0	0		NA	0	0	0	42
Ilomotiok	Mar-14	gok	4	4	0	0	0	0	0	0	0	0	17	0	0	0	0	0		0	0	0	0	0	0	0		NA	0	0	0	26
Ilomotiok	Apr-14	gok	3	3	0	0	0	0	0	0	0	0	7	0	0	0	0	0		0	0	0	0	0	0	0		NA	0	0	0	23
Ilomotiok	May-14	gok	2	2	0	0	0	0	0	0	0	0	8	0	0	0	0	0		0	0	0	0	0	0	0		NA	0	0	0	20
Ilomotiok	Jun-14	gok	0	0	0	0	0	0	0	0	0	0	2	0	NA	NA	0	0		0	0	NA	0	0	0	0		NA	0	0	0	29
Ilomotiok	Jul-14	gok	0	0	0	0	0	0	0	0	0	0	0	0	NA	NA	0	1		0	0	NA	0	0	0	0		NA	0	0	0	18
Ilomotiok	Aug-14	gok	0	0	0	0	0	0	0	0	0	0	1	0	NA	NA	0	1		0	0	NA	0	0	0	0		NA	0	0	0	13
Ilomotiok	Sep-14	gok	0	0	0	0	0	0	0	0	0	0	NA	0	NA	NA	0	1		0	0	NA	0	0	0	1		NA	0	0	0	0
Ilomotiok	Oct-14	gok	0	0	0	0	0	0	0	0	0	0	0	0	NA	NA	0	1		0	0	NA	0	0	0	1		NA	0	0	0	24
Ilomotiok	Nov-14	gok	0	0	0	0	0	0	0	0	0	0	0	0	0	0	0	1		0	0	0	0	0	0	1		NA	0	0	0	0
Ilomotiok	Dec-14	gok	0	0	0	0	0	0	0	0	0	0	0	0	NA	NA	0	1		0	0	NA	0	0	0	1		NA	0	0	0	0
Ilomotiok	Jan-15	gok	0	0	0	0	0	0	0	0	NA	0	NA	0	NA	NA	0	1		0	0	NA	0	0	0	1		NA	0	0	0	18
Ilomotiok	Feb-15	gok	0	0	0	0	0	0	0	0	NA	0	NA	0	NA	NA	0	1		0	0	NA	0	0	0	1		NA	0	0	0	22
Ilomotiok	Mar-15	gok	0	0	0	NA	0	NA	0	NA	NA	0	9	0	NA	NA	NA	1		0	0	NA	0	0	0	1		NA	0	3	0	4
Ilomotiok	Apr-15	gok	2	2	NA	NA	NA	NA	NA	NA	NA	NA	NA	NA	NA	NA	NA	1		NA	NA	NA	NA	NA	0	1		NA	NA	2	NA	7
Ilomotiok	May-15	gok	2	2	8	NA	NA	8	8	NA	NA	NA	11	8	NA	NA	NA	1		NA	NA	NA	NA	NA	0	1		NA	NA	6	NA	8
Ilomotiok	Jun-15	gok	2	2	9	NA	NA	19	NA	NA	NA	NA	15	NA	NA	NA	NA	1		NA	NA	NA	NA	NA	0	1		NA	NA	19	NA	4
Ilomotiok	Jul-15	gok	3	3	NA	NA	NA	17	NA	17	NA	NA	14	NA	NA	NA	NA	1		NA	NA	NA	NA	NA	0	1		NA	NA	7	NA	3
Ilomotiok	Aug-15	gok	NA	0	10	NA	NA	10	10	NA	NA	NA	25	10	NA	NA	NA	1		NA	NA	NA	NA	NA	0	1		NA	NA	2	NA	11
Ilomotiok	Sep-15	gok	NA	0	10	NA	NA	10	10	NA	NA	NA	25	10	NA	NA	NA	1		NA	NA	NA	NA	NA	0	1		NA	NA	2	NA	11
Ilomotiok	Oct-15	gok	NA	NA	NA	NA	NA	NA	NA	NA	NA	NA	NA	NA	NA	NA	NA	1		NA	NA	NA	NA	NA	0	1		NA	NA	NA	NA	NA
Ilomotiok	Nov-15	gok	NA	NA	NA	NA	NA	NA	NA	NA	NA	NA	NA	NA	NA	NA	NA	1		NA	NA	NA	NA	NA	0	1		NA	NA	NA	NA	NA
Ilomotiok	Dec-15	gok	NA	NA	NA	NA	NA	NA	NA	NA	NA	NA	NA	NA	NA	NA	NA	1		NA	NA	NA	NA	NA	0	1		NA	NA	NA	NA	NA
Kamaget	Jan-13	gok	0	0	8	0	0	8	5	0	NA	0	0	5	0	0	0	0	34	0	0	0	0	0	0	0	19	3	0	5	0	46
Kamaget	Feb-13	gok	2	2	26	0	0	24	16	45	NA	0	4	22	0	0	50	0	34	0	0	0	0	0	0	0	19	2	0	22	0	11
Kamaget	Mar-13	gok	5	5	19	0	0	23	15	30	NA	0	18	9	0	0	9	0	34	0	0	0	0	0	0	0	19	2	0	19	0	15
Kamaget	Apr-13	gok	11	11	15	0	0	28	12	0	NA	0	30	11	0	0	22	0	34	0	0	0	0	0	0	0	19	4	0	19	0	460
Kamaget	May-13	gok	5	5	55	0	0	60	21	49	NA	0	20	21	2	0	40	0	34	0	0	0	0	0	0	0	19	2	0	6	0	85
Kamaget	Jun-13	gok	6	6	9	0	0	13	13	141	NA	0	0	13	0	0	53	0	34	0	0	0	0	0	0	0	19	2	0	75	0	62
Kamaget	Jul-13	gok	1	1	14	0	0	14	14	10	NA	0	30	14	0	0	0	0	34	0	0	0	0	0	0	0	19	0	0	0	0	21
Kamaget	Aug-13	gok	1	1	13	0	0	0	6	0	NA	0	38	6	0	0	0	1	34	0	0	0	0	0	0	0	19	0	0	0	0	3
Kamaget	Sep-13	gok	1	1	26	0	0	26	15	0	NA	0	15	15	0	0	2	1	34	0	0	0	0	0	0	0	19	4	0	0	0	37
Kamaget	Oct-13	gok	1	1	1	0	0	11	1	0	NA	0	10	7	0	0	0	1	34	0	0	0	0	0	0	0	19	0	0	19	0	41
Kamaget	Nov-13	gok	3	3	17	0	0	17	6	0	NA	0	3	0	0	0	0	1	34	0	0	0	0	0	0	0	19	0	0	7	0	36
Kamaget	Dec-13	gok	1	1	7	0	0	7	6	9	NA	0	4	6	0	0	0	1	34	0	0	0	0	0	0	0	19	1	0	7	0	18
Kamaget	Jan-14	gok	1	2	30	0	0	30	15	0	NA	0	7	15	0	0	0	1	34	0	0	0	0	0	0	0	19	1	0	19	0	88
Kamaget	Feb-14	gok	0	0	37	0	0	37	17	0	NA	0	5	17	0	0	0	1	34	0	0	0	0	0	0	0	19	0	0	13	0	129
Kamaget	Mar-14	gok	1	2	19	0	0	19	16	0	NA	0	16	16	0	0	0	1	34	0	0	0	0	0	0	0	19	1	0	15	0	76
Kamaget	Apr-14	gok	3	3	10	0	0	10	23	0	NA	0	6	24	0	0	0	1	34	0	0	0	0	0	0	0	19	3	0	8	0	45
Kamaget	May-14	gok	0	3	27	0	0	0	24	24	NA	0	12	24	0	12	0	1	34	0	0	0	0	0	0	1	19	0	0	0	0	1
Kamaget	Jun-14	gok	0	0	14	0	0	15	13	14	NA	0	6	12	0	0	0	1	34	0	0	0	0	0	0	1	19	6	0	11	0	44
Kamaget	Jul-14	gok	1	1	8	0	0	8	11	12	NA	0	5	11	0	0	0	1	34	0	0	0	0	0	0	1	19	1	0	11	0	107
Kamaget	Aug-14	gok	7	7	21	0	0	21	9	27	NA	0	6	9	0	0	0	1	34	0	0	0	0	0	0	1	19	2	0	13	0	28
Kamaget	Sep-14	gok	3	3	11	0	0	11	4	14	NA	1	0	7	0	0	0	1	34	0	0	0	0	0	1	1	19	0	0	14	0	33
Kamaget	Oct-14	gok	8	8	0	0	0	11	0	0	NA	0	0	0	0	0	0	1	34	0	0	0	0	0	1	1	19	1	0	24	0	40
Kamaget	Nov-14	gok	9	9	0	0	0	27	0	20	NA	0	8	0	0	0	0	1	34	0	0	0	0	0	1	1	19	4	0	28	0	65
Kamaget	Dec-14	gok	9	9	NA	NA	NA	NA	NA	NA	NA	0	12	NA	NA	NA	NA	1	34	NA	NA	NA	NA	NA	1	1	19	4	0	NA	NA	73
Kamaget	Jan-15	gok	21	22	4	NA	NA	23	66	29	NA	0	12	66	NA	NA	0	1	34	NA	NA	NA	NA	NA	1	1	19	9	1	31	NA	72
Kamaget	Feb-15	gok	17	17	49	NA	NA	47	66	29	NA	0	3	66	NA	NA	0	1	34	NA	NA	NA	NA	NA	1	1	19	3	0	16	NA	106
Kamaget	Mar-15	gok	15	15	22	NA	NA	22	50	22	NA	0	13	50	NA	NA	0	1	34	NA	NA	NA	NA	NA	1	1	19	5	0	16	NA	30
Kamaget	Apr-15	gok	14	14	17	NA	NA	17	3	14	NA	0	2	73	NA	NA	0	1	34	NA	NA	NA	NA	NA	1	1	19	3	0	18	NA	54
Kamaget	May-15	gok	17	17	14	NA	NA	14	48	0	NA	0	19	48	NA	NA	0	1	34	NA	NA	NA	NA	NA	1	1	19	10	0	1	NA	32
Kamaget	Jun-15	gok	10	10	14	NA	NA	14	NA	3	NA	NA	10	NA	NA	NA	0	1	34	NA	NA	NA	NA	NA	1	1	19	2	NA	3	NA	45
Kamaget	Jul-15	gok	9	9	20	NA	NA	20	NA	7	NA	NA	49	NA	NA	NA	0	1	34	NA	NA	NA	NA	NA	1	1	19	14	NA	11	NA	29
Kamaget	Aug-15	gok	13	13	14	NA	NA	14	51	4	NA	NA	12	51	NA	NA	0	1	34	NA	NA	NA	NA	NA	1	1	19	10	NA	19	NA	57
Kamaget	Sep-15	gok	15	15	20	NA	NA	NA	73	28	NA	NA	16	73	NA	NA	0	1	34	NA	NA	NA	NA	NA	1	1	19	NA	NA	33	NA	60
Kamaget	Oct-15	gok	NA	NA	NA	NA	NA	NA	NA	NA	NA	NA	NA	NA	NA	NA	NA	1	34	NA	NA	NA	NA	NA	1	1	19	NA	NA	NA	NA	NA
Kamaget	Nov-15	gok	14	14	NA	NA	NA	NA	NA	14	NA	NA	3	NA	NA	NA	0	1	34	NA	NA	NA	NA	NA	1	1	19	3	NA	3	NA	33
Kamaget	Dec-15	gok	14	14	NA	NA	NA	NA	NA	17	NA	NA	13	NA	NA	NA	0	1	34	NA	NA	NA	NA	NA	1	1	19	3	NA	3	NA	78
Kapsasian	Jan-13	gok	3	3	14	0	0	14	29	14	0	0	27	29	0	0	29	0	25	0	0	0	0	0	0	0	7	4	0	9	0	58
Kapsasian	Feb-13	gok	2	2	34	82	0	34	26	13	0	0	35	26	0	0	26	0	25	0	0	0	0	0	0	0	7	3	0	14	0	29
Kapsasian	Mar-13	gok	1	1	26	0	0	26	20	21	0	0	15	20	0	0	20	0	25	0	0	0	0	0	0	0	7	3	0	10	0	66
Kapsasian	Apr-13	gok	2	2	22	0	0	22	21	0	0	0	19	21	0	0	27	0	25	0	0	0	0	0	0	0	7	3	0	11	0	14
Kapsasian	May-13	gok	2	2	22	0	0	22	19	22	0	0	28	19	0	0	19	0	25	0	0	0	0	0	0	0	7	0	0	13	0	91
Kapsasian	Jun-13	gok	0	0	24	0	0	24	23	14	0	0	18	23	0	0	23	0	25	0	0	0	0	0	0	0	7	0	0	0	0	0
Kapsasian	Jul-13	gok	0	0	28	0	0	28	29	25	0	0	17	32	0	0	39	1	25	0	0	0	0	0	0	0	7	0	0	0	0	0
Kapsasian	Aug-13	gok	5	5	23	0	0	23	0	18	0	0	16	0	0	0	29	1	25	0	0	0	0	0	0	0	7	7	0	5	0	63
Kapsasian	Sep-13	gok	4	4	27	0	0	27	33	0	0	0	51	33	0	0	33	1	25	0	0	0	0	0	0	0	7	5	0	8	0	104
Kapsasian	Oct-13	gok	0	4	27	0	0	27	24	27	0	0	78	31	0	0	31	1	25	0	0	0	0	0	0	0	7	4	0	12	0	77
Kapsasian	Nov-13	gok	3	3	13	0	0	13	0	14	0	0	25	0	0	0	0	1	25	0	0	0	0	0	0	0	7	1	0	12	0	96
Kapsasian	Dec-13	gok	2	2	25	0	0	25	21	18	0	0	8	22	0	0	22	1	25	0	0	0	0	0	0	0	7	4	0	8	0	79
Kapsasian	Jan-14	gok	3	3	25	1	0	25	24	0	0	0	22	0	0	0	24	1	25	0	0	0	0	0	0	0	7	3	0	8	0	86
Kapsasian	Feb-14	gok	2	2	18	1	0	18	18	0	0	0	25	21	0	0	21	1	25	0	0	0	0	0	0	0	7	3	1	13	0	96
Kapsasian	Mar-14	gok	0	0	21	2	0	21	22	15	0	0	25	22	0	0	22	1	25	0	0	0	0	0	0	0	7	3	0	11	0	60
Kapsasian	Apr-14	gok	3	3	25	0	0	25	20	22	0	0	13	21	0	0	21	1	25	0	0	0	0	0	0	1	7	1	2	18	0	109
Kapsasian	May-14	gok	3	3	26	0	0	120	23	26	0	0	0	23	0	0	0	1	25	0	0	0	0	0	0	1	7	16	0	16	0	85
Kapsasian	Jun-14	gok	3	3	23	0	0	23	24	11	NA	0	9	24	NA	NA	0	1	25	0	0	NA	0	0	0	1	7	3	0	12	0	39
Kapsasian	Jul-14	gok	4	4	26	0	0	26	11	20	NA	0	8	27	NA	NA	0	1	25	0	0	NA	0	0	0	1	7	5	0	7	0	58
Kapsasian	Aug-14	gok	0	0	31	0	0	31	20	26	NA	0	1	28	NA	NA	0	1	25	0	0	NA	0	0	0	1	7	6	0	9	0	56
Kapsasian	Sep-14	gok	6	6	32	0	0	32	36	25	NA	0	3	36	NA	NA	0	1	25	0	0	NA	0	0	0	1	7	7	0	8	0	93
Kapsasian	Oct-14	gok	0	9	33	0	0	33	27	4	NA	0	4	27	NA	NA	0	1	25	0	0	NA	0	0	1	1	7	2	0	11	0	91
Kapsasian	Nov-14	gok	13	14	20	0	0	20	18	19	NA	0	6	18	NA	NA	0	1	25	0	0	NA	0	0	1	1	7	1	0	28	0	31
Kapsasian	Dec-14	gok	14	14	34	0	0	34	31	34	NA	0	0	31	NA	NA	0	1	25	0	0	NA	0	0	1	1	7	7	0	15	0	62
Kapsasian	Jan-15	gok	19	19	37	NA	NA	37	34	21	NA	0	0	34	NA	NA	0	1	25	NA	NA	NA	NA	NA	1	1	7	9	1	24	NA	62
Kapsasian	Feb-15	gok	15	15	37	NA	NA	37	31	29	NA	0	13	31	NA	NA	0	1	25	NA	NA	NA	NA	NA	1	1	7	18	1	29	NA	54
Kapsasian	Mar-15	gok	20	20	29	NA	NA	29	26	28	NA	0	10	29	NA	NA	0	1	25	NA	NA	NA	NA	NA	1	1	7	15	3	41	NA	72
Kapsasian	Apr-15	gok	20	20	29	NA	NA	29	26	28	NA	0	10	29	NA	NA	0	1	25	NA	NA	NA	NA	NA	1	1	7	15	3	41	NA	72
Kapsasian	May-15	gok	20	20	29	NA	NA	29	NA	0	NA	0	5	32	NA	NA	0	1	25	NA	NA	NA	NA	NA	1	1	7	19	1	NA	NA	44
Kapsasian	Jun-15	gok	16	16	24	NA	NA	24	26	NA	NA	0	2	28	NA	NA	0	1	25	NA	NA	NA	NA	NA	1	1	7	23	NA	NA	NA	49
Kapsasian	Jul-15	gok	16	16	20	NA	NA	20	26	25	NA	0	4	26	NA	NA	0	1	25	NA	NA	NA	NA	NA	1	1	7	20	NA	NA	NA	92
Kapsasian	Aug-15	gok	14	14	38	NA	NA	38	30	29	NA	0	2	33	NA	NA	0	1	25	NA	NA	NA	NA	NA	1	1	7	17	NA	17	NA	68
Kapsasian	Sep-15	gok	14	14	39	NA	NA	39	20	NA	NA	NA	3	46	NA	NA	0	1	25	NA	NA	NA	NA	NA	1	1	7	10	NA	NA	NA	66
Kapsasian	Oct-15	gok	14	14	42	NA	NA	42	32	NA	NA	NA	0	33	NA	NA	0	1	25	NA	NA	NA	NA	NA	1	1	7	6	NA	NA	NA	139
Kapsasian	Nov-15	gok	10	10	34	NA	NA	34	NA	19	NA	NA	0	8	NA	NA	0	1	25	NA	NA	NA	NA	NA	1	1	7	3	1	13	NA	40
Kapsasian	Dec-15	gok	8	8	17	NA	NA	17	36	NA	NA	NA	2	36	NA	NA	0	1	25	NA	NA	NA	NA	NA	1	1	7	4	NA	24	NA	32
Kimintet	Jan-13	gok	0	1	18	2	0	24	8	21	0	1	21	11	0	0	36	0	32	0	0	0	0	0	0	0	15	2	0	14	0	60
Kimintet	Feb-13	gok	2	2	20	5	0	42	23	13	0	0	36	24	0	0	63	0	32	0	0	0	0	0	0	0	15	4	0	0	1	35
Kimintet	Mar-13	gok	1	1	13	12	0	22	15	9	0	0	35	24	0	0	51	0	32	0	0	0	0	0	0	0	15	1	0	4	0	41
Kimintet	Apr-13	gok	1	1	0	21	0	32	10	0	0	0	32	12	0	0	29	0	32	0	0	0	0	0	0	0	15	2	0	8	0	48
Kimintet	May-13	gok	0	0	21	0	0	22	17	0	0	0	20	19	0	0	46	0	32	0	0	0	0	0	0	0	15	0	0	0	0	0
Kimintet	Jun-13	gok	0	0	20	0	0	26	13	52	0	0	53	15	0	0	32	0	32	0	0	0	0	0	0	0	15	0	0	0	0	0
Kimintet	Jul-13	gok	4	4	6	0	0	22	0	0	0	0	75	12	0	0	27	0	32	0	0	0	0	0	0	0	15	1	0	4	0	31
Kimintet	Aug-13	gok	2	2	27	0	0	26	17	0	0	0	31	20	0	0	43	0	32	0	0	0	0	0	0	0	15	1	0	8	0	27
Kimintet	Sep-13	gok	3	3	12	0	0	18	19	0	0	0	35	19	0	0	49	0	32	0	0	0	0	0	0	0	15	2	0	6	0	15
Kimintet	Oct-13	gok	4	4	28	5	0	26	4	0	0	0	0	20	0	0	81	0	32	0	0	0	0	0	0	0	15	0	0	8	0	33
Kimintet	Nov-13	gok	2	2	27	10	0	32	0	0	0	0	27	0	0	0	0	0	32	0	0	0	0	0	0	0	15	2	1	0	0	38
Kimintet	Dec-13	gok	0	0	5	0	0	12	0	15	0	0	19	9	0	0	0	0	32	0	0	0	0	0	0	0	15	0	0	0	0	9
Kimintet	Jan-14	gok	3	3	14	NA	0	12	9	NA	NA	0	19	15	NA	NA	NA	0	32	0	0	NA	0	0	0	0	15	1	1	9	0	41
Kimintet	Feb-14	gok	2	2	20	NA	0	18	9	NA	NA	0	127	9	NA	NA	NA	0	32	0	0	NA	0	0	0	0	15	2	0	8	0	38
Kimintet	Mar-14	gok	2	2	12	NA	0	18	17	NA	NA	0	83	17	NA	NA	NA	0	32	0	0	NA	0	0	0	0	15	2	0	6	0	33
Kimintet	Apr-14	gok	2	2	16	NA	0	22	15	NA	NA	0	60	15	NA	NA	NA	1	32	0	0	NA	0	0	0	0	15	2	0	2	0	25
Kimintet	May-14	gok	1	1	31	NA	0	NA	21	NA	NA	0	87	21	NA	NA	NA	1	32	0	0	NA	0	0	0	0	15	3	0	15	0	30
Kimintet	Jun-14	gok	2	2	30	NA	0	40	24	11	NA	0	35	25	NA	NA	NA	1	32	0	0	NA	0	0	0	0	15	1	0	5	0	28
Kimintet	Jul-14	gok	3	3	17	NA	0	17	6	NA	NA	0	70	6	NA	NA	NA	1	32	0	0	NA	0	0	0	0	15	2	0	20	0	22
Kimintet	Aug-14	gok	3	3	13	NA	0	18	10	NA	NA	0	32	10	NA	NA	NA	1	32	0	0	NA	0	0	0	0	15	2	0	6	0	27
Kimintet	Sep-14	gok	1	2	12	NA	0	22	17	8	NA	0	15	0	NA	NA	NA	1	32	0	0	NA	0	0	0	1	15	2	1	7	0	34
Kimintet	Oct-14	gok	1	1	22	NA	0	32	0	8	NA	0	30	25	NA	NA	NA	1	32	0	0	NA	0	0	1	1	15	4	0	13	0	52
Kimintet	Nov-14	gok	2	2	15	NA	0	39	13	NA	NA	0	11	23	NA	NA	NA	1	32	0	0	NA	0	0	1	1	15	4	0	6	0	37
Kimintet	Dec-14	gok	2	2	23	NA	0	39	34	5	NA	0	11	35	NA	NA	NA	1	32	0	0	NA	0	0	1	1	15	2	1	8	0	53
Kimintet	Jan-15	gok	1	1	2	NA	0	26	22	8	NA	0	20	21	NA	NA	NA	1	32	0	0	NA	0	0	1	1	15	0	0	6	0	22
Kimintet	Feb-15	gok	2	2	17	NA	0	36	NA	6	NA	0	23	25	NA	NA	NA	1	32	0	0	NA	0	0	1	1	15	2	0	2	0	25
Kimintet	Mar-15	gok	2	2	32	NA	0	0	29	8	NA	0	19	30	NA	NA	NA	1	32	0	0	NA	0	0	1	1	15	3	0	13	0	30
Kimintet	Apr-15	gok	1	1	22	NA	0	53	36	16	NA	0	17	0	NA	NA	NA	1	32	0	0	NA	0	0	1	1	15	1	0	16	0	26
Kimintet	May-15	gok	0	0	40	NA	0	0	25	0	NA	0	0	0	NA	NA	NA	1	32	0	0	NA	0	0	1	1	15	3	0	16	0	22
Kimintet	Jun-15	gok	3	3	33	NA	NA	NA	31	14	NA	NA	36	31	NA	NA	NA	1	32	NA	NA	NA	NA	NA	1	1	15	1	NA	7	NA	41
Kimintet	Jul-15	gok	1	1	29	NA	NA	NA	25	200	NA	NA	31	25	NA	NA	NA	1	32	NA	NA	NA	NA	NA	1	1	15	3	NA	15	NA	54
Kimintet	Aug-15	gok	3	3	29	NA	NA	NA	6	3	NA	NA	18	16	NA	NA	NA	1	32	NA	NA	NA	NA	NA	1	1	15	2	NA	2	NA	46
Kimintet	Sep-15	gok	6	5	35	NA	NA	NA	19	4	NA	2	19	21	NA	NA	NA	1	32	NA	NA	NA	NA	6	1	1	15	4	NA	9	NA	44
Kimintet	Oct-15	gok	4	4	39	NA	NA	NA	27	9	NA	NA	19	27	NA	NA	NA	1	32	NA	NA	NA	NA	NA	1	1	15	6	NA	11	NA	56
Kimintet	Nov-15	gok	4	4	45	NA	NA	NA	27	14	NA	NA	20	30	NA	NA	NA	1	32	NA	NA	NA	NA	NA	1	1	15	3	NA	13	NA	49
Kimintet	Dec-15	gok	1	1	13	NA	NA	NA	20	14	NA	NA	NA	20	NA	NA	NA	1	32	NA	NA	NA	NA	NA	1	1	15	1	NA	13	NA	54
Kojonga	Jan-13	gok	0	1	14	0	0	14	10	20	NA	0	26	10	NA	NA	0	0	25	0	0	NA	0	0	0	0	0	0	0	10	0	43
Kojonga	Feb-13	gok	0	0	13	0	0	2	9	40	NA	0	16	9	NA	NA	0	0	25	0	0	NA	0	0	0	0	0	0	0	0	0	25
Kojonga	Mar-13	gok	1	1	0	0	0	5	3	10	NA	0	15	0	NA	NA	0	0	25	0	0	NA	0	0	0	0	0	0	0	8	0	14
Kojonga	Apr-13	gok	1	1	23	0	0	23	21	20	NA	0	7	21	NA	NA	0	0	25	0	0	NA	0	0	0	0	0	1	0	22	0	18
Kojonga	May-13	gok	5	6	19	0	0	0	36	40	NA	1	12	36	NA	NA	0	0	25	0	0	NA	0	0	0	0	0	1	1	27	0	46
Kojonga	Jun-13	gok	7	7	21	0	0	21	11	43	NA	0	3	11	NA	NA	0	0	25	0	0	NA	0	0	0	0	0	1	1	19	0	21
Kojonga	Jul-13	gok	4	4	21	0	0	21	36	68	NA	0	4	36	NA	NA	0	0	25	0	0	NA	0	0	0	0	0	9	0	22	0	13
Kojonga	Aug-13	gok	5	7	32	0	0	32	45	35	NA	0	4	45	NA	NA	0	0	25	0	0	NA	0	0	0	0	0	7	0	5	0	27
Kojonga	Sep-13	gok	4	4	20	0	0	20	20	11	NA	0	3	20	NA	NA	0	0	25	0	0	NA	0	0	0	0	0	4	0	18	0	32
Kojonga	Oct-13	gok	0	0	28	0	0	28	28	24	NA	0	0	28	NA	NA	0	0	25	0	0	NA	0	0	0	0	0	0	0	0	0	0
Kojonga	Nov-13	gok	2	2	63	0	0	63	0	NA	NA	0	44	0	NA	NA	0	0	25	0	0	NA	0	0	0	0	0	2	0	23	0	30
Kojonga	Dec-13	gok	0	0	16	0	0	16	8	NA	NA	0	11	12	NA	NA	0	0	25	0	0	NA	0	0	0	0	0	2	0	15	1	102
Kojonga	Jan-14	gok	2	2	29	NA	0	28	23	26	NA	0	32	23	NA	NA	NA	0	25	0	0	NA	0	0	0	0	0	2	0	18	0	48
Kojonga	Feb-14	gok	0	6	40	NA	0	14	42	14	NA	0	32	42	NA	NA	NA	0	25	0	0	NA	0	0	0	0	0	NA	0	12	0	39
Kojonga	Mar-14	gok	3	3	50	NA	0	50	63	14	NA	0	4	63	NA	NA	NA	0	25	0	0	NA	0	0	0	0	0	4	0	18	0	41
Kojonga	Apr-14	gok	5	5	0	NA	0	35	0	37	NA	0	1	0	NA	NA	NA	1	25	0	0	NA	0	0	0	0	0	7	1	7	0	23
Kojonga	May-14	gok	6	6	37	NA	0	34	34	20	NA	0	5	34	NA	NA	NA	1	25	0	0	NA	0	0	0	0	0	6	0	16	0	25
Kojonga	Jun-14	gok	4	4	24	NA	0	NA	29	10	NA	0	13	29	NA	NA	NA	1	25	0	0	NA	0	0	0	0	0	5	0	9	0	15
Kojonga	Jul-14	gok	4	4	29	NA	0	29	72	46	NA	0	0	72	NA	NA	NA	1	25	0	0	NA	0	0	0	0	0	4	0	18	0	7
Kojonga	Aug-14	gok	2	2	17	NA	0	17	21	NA	NA	0	0	21	NA	NA	NA	1	25	0	0	NA	0	0	1	0	0	5	0	11	0	25
Kojonga	Sep-14	gok	3	3	26	NA	0	26	25	62	NA	0	14	25	NA	NA	NA	1	25	0	0	NA	0	0	1	0	0	4	0	28	0	37
Kojonga	Oct-14	gok	5	5	23	NA	0	37	36	11	NA	0	3	36	NA	NA	NA	1	25	0	0	NA	0	0	1	0	0	1	1	22	0	32
Kojonga	Nov-14	gok	5	5	22	NA	0	28	26	46	NA	0	2	26	NA	NA	NA	1	25	0	0	NA	0	0	1	0	0	2	0	15	0	51
Kojonga	Dec-14	gok	2	9	0	NA	0	36	0	NA	NA	0	0	0	NA	NA	NA	1	25	0	0	NA	0	0	1	0	0	4	0	0	0	23
Kojonga	Jan-15	gok	3	3	25	NA	NA	24	NA	NA	NA	NA	0	NA	NA	NA	NA	1	25	NA	NA	NA	NA	NA	1	0	0	3	NA	NA	NA	22
Kojonga	Feb-15	gok	6	6	17	NA	NA	24	6	NA	NA	2	0	6	NA	NA	NA	1	25	NA	NA	NA	NA	NA	1	0	0	2	NA	NA	NA	19
Kojonga	Mar-15	gok	3	3	25	NA	NA	26	38	1	NA	NA	2	38	NA	NA	NA	1	25	NA	NA	NA	NA	NA	1	0	0	3	1	7	NA	35
Kojonga	Apr-15	gok	3	3	32	NA	NA	32	25	3	NA	NA	0	25	NA	NA	NA	1	25	NA	NA	NA	NA	NA	1	0	0	NA	NA	NA	NA	23
Kojonga	May-15	gok	7	7	32	NA	NA	32	27	21	NA	NA	2	27	NA	NA	NA	1	25	NA	NA	NA	NA	NA	1	0	0	2	NA	9	NA	14
Kojonga	Jun-15	gok	4	4	27	NA	NA	27	18	40	NA	NA	2	18	NA	NA	NA	1	25	NA	NA	NA	NA	NA	1	0	0	2	NA	19	NA	16
Kojonga	Jul-15	gok	NA	0	39	NA	NA	39	52	149	NA	NA	0	52	NA	NA	NA	1	25	NA	NA	NA	NA	NA	1	0	0	NA	NA	NA	NA	0
Kojonga	Aug-15	gok	5	5	5	NA	NA	23	38	156	NA	NA	0	38	NA	NA	NA	1	25	NA	NA	NA	NA	NA	1	0	0	4	NA	4	NA	25
Kojonga	Sep-15	gok	3	3	35	NA	NA	42	51	84	NA	NA	0	51	NA	NA	NA	1	25	NA	NA	NA	NA	NA	1	0	0	7	1	NA	NA	38
Kojonga	Oct-15	gok	6	6	40	NA	NA	40	29	46	NA	NA	0	29	NA	NA	NA	1	25	NA	NA	NA	NA	NA	1	0	0	7	1	11	NA	35
Kojonga	Nov-15	gok	5	5	3	NA	NA	36	15	26	NA	NA	2	15	NA	NA	NA	1	25	NA	NA	NA	NA	NA	1	0	0	13	NA	13	NA	53
Kojonga	Dec-15	gok	NA	0	NA	NA	NA	32	24	10	NA	NA	0	24	NA	NA	NA	1	25	NA	NA	NA	NA	NA	1	0	0	1	NA	4	NA	15
Kurangurik	Jan-13	gok	9	9	30	0	0	30	22	74	0	0	29	22	0	0	11	0	50	0	0	0	0	0	0	0	22	5	0	63	0	37
Kurangurik	Feb-13	gok	0	0	38	0	0	40	0	0	0	0	25	11	0	0	3	0	50	0	0	0	0	0	0	0	22	0	0	0	0	0
Kurangurik	Mar-13	gok	5	5	0	0	0	28	22	51	0	0	6	22	0	0	0	0	50	0	0	0	0	0	0	0	22	1	1	52	0	28
Kurangurik	Apr-13	gok	11	11	28	0	0	28	10	0	0	0	3	10	0	0	0	0	50	0	0	0	0	0	0	0	22	6	1	55	0	63
Kurangurik	May-13	gok	11	11	49	0	0	14	22	66	0	0	0	22	0	0	49	1	50	0	0	0	0	0	0	0	22	6	1	55	0	59
Kurangurik	Jun-13	gok	0	0	37	0	0	51	31	35	0	0	0	31	0	0	15	1	50	0	0	0	0	0	0	0	22	0	0	0	0	0
Kurangurik	Jul-13	gok	10	10	46	0	0	42	34	59	0	0	0	34	0	0	0	1	50	0	0	0	0	0	0	0	22	5	0	48	0	155
Kurangurik	Aug-13	gok	0	0	35	0	0	35	0	34	0	0	12	21	0	0	0	1	50	0	0	0	0	0	0	0	22	0	0	0	0	1045
Kurangurik	Sep-13	gok	23	23	45	0	0	45	27	0	0	0	0	27	0	0	19	1	50	0	0	0	0	0	0	0	22	15	0	34	0	133
Kurangurik	Oct-13	gok	22	23	50	0	0	0	18	0	0	0	0	23	0	0	17	1	50	0	0	0	0	0	0	0	22	0	1	64	0	56
Kurangurik	Nov-13	gok	15	15	43	0	0	43	0	68	0	0	0	0	0	0	0	1	50	0	0	0	0	0	0	0	22	9	0	63	0	141
Kurangurik	Dec-13	gok	3	3	10	0	0	54	12	12	0	0	0	0	0	0	0	1	50	0	0	0	0	0	0	0	22	2	0	40	0	21
Kurangurik	Jan-14	gok	15	15	55	0	NA	5	35	0	0	0	3	35	0	0	0	1	50	0	0	0	0	0	0	0	22	4	0	72	0	66
Kurangurik	Feb-14	gok	18	19	0	0	NA	0	0	0	0	0	5	0	0	0	0	1	50	0	0	0	0	0	0	0	22	9	0	51	0	121
Kurangurik	Mar-14	gok	21	22	66	0	NA	66	34	55	0	0	13	34	0	0	0	1	50	0	0	0	0	0	0	0	22	10	0	73	0	140
Kurangurik	Apr-14	gok	20	22	46	0	NA	46	0	0	0	0	7	44	0	0	0	1	50	0	0	0	0	0	0	1	22	15	0	150	0	156
Kurangurik	May-14	gok	31	31	32	0	NA	44	30	7	0	0	1	22	0	0	0	1	50	0	0	0	0	0	0	1	22	9	0	9	0	29
Kurangurik	Jun-14	gok	20	21	39	0	NA	39	40	79	NA	0	2	40	NA	NA	NA	1	50	0	0	NA	0	0	0	1	22	5	0	82	0	35
Kurangurik	Jul-14	gok	29	29	28	0	NA	39	32	NA	NA	0	1	32	NA	NA	NA	1	50	0	0	NA	0	0	0	1	22	6	0	0	0	144
Kurangurik	Aug-14	gok	10	11	52	0	NA	45	12	NA	NA	0	0	12	NA	NA	NA	1	50	0	0	NA	0	0	0	1	22	NA	0	0	0	133
Kurangurik	Sep-14	gok	20	21	40	0	NA	40	18	NA	NA	0	2	18	NA	NA	NA	1	50	0	0	NA	0	0	0	1	22	10	0	0	0	133
Kurangurik	Oct-14	gok	25	25	54	0	NA	10	0	NA	NA	0	59	22	NA	NA	NA	1	50	0	0	NA	0	0	1	1	22	12	0	0	0	172
Kurangurik	Nov-14	gok	43	44	0	0	NA	51	0	NA	NA	0	7	0	NA	NA	NA	1	50	0	0	NA	0	0	1	1	22	15	0	0	0	93
Kurangurik	Dec-14	gok	65	67	70	0	NA	70	22	37	NA	0	10	22	NA	NA	NA	1	50	0	0	NA	0	0	1	1	22	17	1	31	0	57
Kurangurik	Jan-15	gok	49	50	17	NA	NA	50	33	17	NA	NA	2	33	NA	NA	0	1	50	NA	NA	NA	NA	NA	1	1	22	29	NA	72	NA	22
Kurangurik	Feb-15	gok	60	63	43	NA	NA	50	17	0	NA	NA	12	17	NA	NA	0	1	50	NA	NA	NA	NA	NA	1	1	22	22	NA	NA	NA	68
Kurangurik	Mar-15	gok	74	74	109	NA	NA	109	22	0	NA	NA	6	22	NA	NA	0	1	50	NA	NA	NA	NA	NA	1	1	22	21	NA	NA	NA	90
Kurangurik	Apr-15	gok	48	48	54	NA	NA	54	23	0	NA	NA	5	23	NA	NA	0	1	50	NA	NA	NA	NA	NA	1	1	22	13	2	NA	NA	11
Kurangurik	May-15	gok	52	53	NA	NA	NA	44	NA	0	NA	NA	0	NA	NA	NA	0	1	50	NA	NA	NA	NA	NA	1	1	22	13	NA	NA	NA	193
Kurangurik	Jun-15	gok	46	49	40	NA	NA	40	13	1	NA	NA	1	13	NA	NA	0	1	50	NA	NA	NA	NA	NA	1	1	22	14	NA	NA	NA	10
Kurangurik	Jul-15	gok	57	60	33	NA	NA	33	28	105	NA	NA	2	28	NA	NA	0	1	50	NA	NA	NA	NA	NA	1	1	22	18	NA	195	NA	20
Kurangurik	Aug-15	gok	62	64	45	NA	NA	45	23	NA	NA	NA	1	24	NA	NA	0	1	50	NA	NA	NA	1	1	1	1	22	23	NA	NA	NA	161
Kurangurik	Sep-15	gok	60	60	43	NA	NA	41	9	NA	NA	NA	1	9	NA	NA	0	1	50	NA	NA	NA	NA	NA	1	1	22	30	1	3	NA	38
Kurangurik	Oct-15	gok	59	60	25	NA	NA	NA	24	NA	NA	NA	1	24	NA	NA	0	1	50	NA	NA	NA	NA	NA	1	1	22	26	NA	NA	NA	40
Kurangurik	Nov-15	gok	48	48	NA	NA	NA	NA	NA	NA	NA	NA	0	NA	NA	NA	0	1	50	NA	NA	NA	NA	NA	1	1	22	11	NA	5	NA	55
Kurangurik	Dec-15	gok	37	39	NA	NA	NA	NA	NA	NA	NA	NA	1	3	NA	NA	0	1	50	NA	NA	NA	NA	NA	1	1	22	9	NA	20	NA	220
Mararianta	Jan-13	NA	NA	0	15	NA	NA	NA	10	20	NA	NA	25	10	NA	NA	NA	0		NA	NA	NA	NA	NA	0	0		1	1	NA	NA	21
Mararianta	Feb-13	NA	2	2	6	NA	NA	NA	5	9	NA	NA	21	10	NA	NA	NA	0		NA	NA	NA	NA	NA	0	0		8	1	12	NA	20
Mararianta	Mar-13	NA	NA	0	15	NA	NA	14	8	18	NA	NA	17	8	NA	NA	NA	0		NA	NA	NA	NA	NA	0	0		11	1	19	NA	46
Mararianta	Apr-13	NA	NA	0	14	NA	NA	NA	11	11	NA	NA	31	15	NA	NA	NA	0		NA	NA	NA	NA	NA	0	0		8	NA	9	NA	8
Mararianta	May-13	NA	1	1	14	NA	NA	2	12	6	NA	NA	33	12	NA	NA	NA	0		NA	NA	NA	NA	NA	0	0		7	NA	15	NA	16
Mararianta	Jun-13	NA	NA	0	15	NA	NA	NA	10	18	NA	NA	39	10	NA	NA	NA	0		NA	NA	NA	NA	NA	0	0		9	NA	11	NA	4
Mararianta	Jul-13	NA	NA	0	11	NA	NA	NA	13	21	NA	NA	41	17	NA	NA	NA	0		NA	NA	NA	NA	NA	0	0		8	NA	23	NA	16
Mararianta	Aug-13	NA	1	1	10	NA	NA	13	9	10	NA	NA	32	NA	NA	NA	NA	0		NA	NA	NA	NA	NA	0	0		4	NA	13	NA	12
Mararianta	Sep-13	NA	1	1	10	NA	NA	NA	15	10	NA	NA	22	15	NA	NA	NA	0		NA	NA	NA	NA	NA	0	0		4	NA	11	NA	15
Mararianta	Oct-13	NA	3	4	12	NA	NA	21	8	12	NA	NA	46	17	NA	NA	NA	0		NA	NA	NA	NA	NA	0	0		7	NA	16	NA	12
Mararianta	Nov-13	NA	3	3	12	NA	NA	12	16	13	NA	NA	49	21	NA	NA	NA	0		NA	NA	NA	NA	NA	0	0		7	NA	7	NA	18
Mararianta	Dec-13	NA	2	2	11	NA	NA	18	15	12	NA	NA	26	16	NA	NA	NA	0		NA	NA	NA	NA	NA	0	0		6	NA	5	NA	146
Mararianta	Jan-14	NA	NA	0	19	NA	NA	19	13	19	NA	NA	30	17	NA	NA	NA	0		NA	NA	NA	NA	NA	0	0		NA	NA	NA	NA	0
Mararianta	Feb-14	NA	1	1	8	NA	NA	8	9	NA	NA	NA	0	13	NA	NA	NA	0		NA	NA	NA	NA	NA	0	0		5	NA	NA	NA	15
Mararianta	Mar-14	NA	NA	0	12	NA	NA	NA	3	NA	NA	NA	24	10	NA	NA	NA	0		NA	NA	NA	NA	NA	0	0		9	NA	NA	NA	17
Mararianta	Apr-14	NA	NA	0	13	NA	NA	13	11	NA	NA	NA	25	11	NA	NA	NA	0		NA	NA	NA	NA	NA	0	0		7	NA	NA	NA	19
Mararianta	May-14	NA	2	2	9	NA	NA	NA	10	NA	NA	NA	21	10	NA	NA	NA	0		NA	NA	NA	NA	NA	0	0		8	NA	NA	NA	9
Mararianta	Jun-14	NA	2	2	10	NA	NA	10	14	NA	NA	NA	22	13	NA	NA	NA	0		NA	NA	NA	NA	NA	0	0		7	1	NA	NA	11
Mararianta	Jul-14	NA	NA	0	14	NA	NA	14	16	32	NA	NA	0	12	NA	NA	NA	1		NA	NA	NA	NA	NA	0	0		4	NA	31	NA	18
Mararianta	Aug-14	NA	4	4	6	NA	NA	12	15	12	NA	NA	31	17	NA	NA	NA	1		NA	NA	NA	NA	NA	0	0		6	NA	12	NA	10
Mararianta	Sep-14	NA	5	5	11	NA	NA	19	12	18	NA	NA	42	9	NA	NA	NA	1		NA	NA	NA	NA	NA	1	0		5	NA	13	NA	23
Mararianta	Oct-14	NA	1	1	6	NA	NA	6	4	20	NA	NA	1	8	NA	NA	NA	1		NA	NA	NA	NA	NA	1	0		1	NA	9	NA	10
Mararianta	Nov-14	NA	4	4	15	NA	NA	NA	NA	12	NA	NA	6	4	NA	NA	NA	1		NA	NA	NA	NA	NA	1	0		3	NA	11	NA	13
Mararianta	Dec-14	NA	1	1	13	NA	NA	NA	NA	5	NA	NA	2	NA	NA	NA	NA	1		NA	NA	NA	NA	NA	1	1		NA	NA	8	NA	13
Mararianta	Jan-15	NA	1	1	8	NA	NA	NA	13	NA	NA	0	NA	13	NA	NA	NA	1		NA	NA	NA	NA	NA	1	1		5	0	12	NA	26
Mararianta	Feb-15	NA	7	7	11	NA	NA	11	8	11	NA	0	7	8	NA	NA	NA	1		NA	NA	NA	NA	NA	1	1		5	0	6	NA	20
Mararianta	Mar-15	NA	2	2	12	NA	NA	12	15	5	NA	0	12	15	NA	NA	NA	1		NA	NA	NA	NA	NA	1	1		3	0	11	NA	15
Mararianta	Apr-15	NA	5	5	7	NA	NA	7	7	NA	NA	0	5	7	NA	NA	NA	1		NA	NA	NA	NA	NA	1	1		2	0	12	NA	17
Mararianta	May-15	NA	6	6	15	NA	NA	18	12	1	NA	0	5	12	NA	NA	NA	1		NA	NA	NA	NA	NA	1	1		3	1	11	NA	12
Mararianta	Jun-15	NA	2	2	9	NA	NA	9	9	NA	NA	NA	NA	9	NA	NA	NA	1		NA	NA	NA	NA	NA	1	1		2	NA	10	NA	14
Mararianta	Jul-15	NA	9	9	15	NA	NA	15	16	NA	NA	NA	13	16	NA	NA	NA	1		NA	NA	NA	NA	NA	1	1		4	NA	NA	NA	16
Mararianta	Aug-15	NA	6	6	17	NA	NA	17	4	10	NA	NA	18	4	NA	NA	NA	1		NA	NA	NA	NA	NA	1	1		5	NA	9	NA	2
Mararianta	Sep-15	NA	7	7	14	NA	NA	21	14	12	NA	NA	5	15	NA	NA	NA	1		NA	NA	NA	NA	NA	1	1		5	NA	10	NA	5
Mararianta	Oct-15	NA	9	9	39	NA	NA	15	33	18	NA	NA	2	33	NA	NA	NA	1		NA	NA	NA	NA	NA	1	1		5	NA	14	NA	3
Mararianta	Nov-15	NA	4	4	NA	NA	NA	18	2	NA	NA	NA	4	3	NA	NA	NA	1		NA	NA	NA	NA	NA	1	1		10	1	8	NA	5
Mararianta	Dec-15	NA	6	6	NA	NA	NA	20	10	NA	NA	NA	0	10	NA	NA	NA	1		NA	NA	NA	NA	NA	1	1		5	NA	10	NA	4
Naisoya	Jan-13	gok	0	0	13	1	0	27	15	37	0	0	5	15	0	0	0	0	25	0	0	0	0	0	0	0	10	1	0	7	0	6
Naisoya	Feb-13	gok	0	0	8	0	0	45	0	10	0	0	4	8	0	0	0	0	25	0	0	0	0	0	0	0	10	1	0	10	0	8
Naisoya	Mar-13	gok	0	0	12	0	0	25	8	0	0	0	4	8	0	0	0	0	25	0	0	0	0	0	0	0	10	0	0	9	0	23
Naisoya	Apr-13	gok	0	0	9	0	0	0	12	25	0	0	2	12	0	0	23	0	25	0	0	0	0	0	0	0	10	6	0	11	0	15
Naisoya	May-13	gok	0	0	18	0	0	17	0	28	0	0	0	16	0	0	48	0	25	0	0	0	0	0	0	0	10	1	0	8	0	20
Naisoya	Jun-13	gok	2	2	11	1	0	16	15	25	0	0	0	15	0	0	23	1	25	0	0	0	0	0	0	0	10	7	0	15	0	12
Naisoya	Jul-13	gok	6	6	10	1	0	10	15	6	0	0	0	15	0	0	60	1	25	0	0	0	0	0	0	0	10	5	0	9	0	21
Naisoya	Aug-13	gok	1	1	14	1	0	0	8	14	0	0	0	8	0	0	26	1	25	0	0	0	0	0	0	0	10	5	0	13	0	25
Naisoya	Sep-13	gok	5	5	13	2	0	6	14	2	0	0	0	14	0	0	0	1	25	0	0	0	0	0	0	0	10	4	0	13	0	21
Naisoya	Oct-13	gok	0	8	9	0	0	20	13	21	0	0	1	13	0	0	10	1	25	0	0	0	0	0	0	0	10	5	0	13	0	26
Naisoya	Nov-13	gok	0	0	7	0	0	11	0	0	0	0	2	9	0	0	0	1	25	0	0	0	0	0	0	0	10	0	0	0	0	0
Naisoya	Dec-13	gok	0	0	9	0	0	10	0	9	0	0	3	10	0	0	10	1	25	0	0	0	0	0	0	0	10	2	0	2	0	6
Naisoya	Jan-14	gok	3	3	18	1	0	26	29	17	0	0	12	0	0	0	0	1	25	0	0	0	0	0	0	0	10	4	0	19	0	15
Naisoya	Feb-14	gok	3	3	11	0	0	11	9	12	0	0	1	9	0	0	0	1	25	0	0	0	0	0	0	0	10	3	0	4	0	25
Naisoya	Mar-14	gok	3	3	0	0	0	0	0	0	0	0	14	12	0	0	18	1	25	0	0	0	0	0	1	1	10	2	0	8	0	7
Naisoya	Apr-14	gok	3	3	12	5	0	12	0	0	0	0	9	0	0	0	18	1	25	0	0	0	0	0	1	1	10	6	0	8	0	27
Naisoya	May-14	gok	4	4	16	5	0	16	15	0	0	0	2	15	0	0	0	1	25	0	0	0	0	0	1	1	10	3	0	14	0	28
Naisoya	Jun-14	gok	4	4	14	0	0	15	8	8	0	0	0	8	0	0	0	1	25	0	0	0	0	0	1	1	10	4	0	9	0	19
Naisoya	Jul-14	gok	1	1	14	0	0	14	5	36	0	0	2	5	0	0	0	1	25	0	0	0	0	0	1	1	10	5	0	17	0	23
Naisoya	Aug-14	gok	3	3	3	0	0	8	5	2	0	0	1	5	0	0	0	1	25	0	0	0	0	0	1	1	10	1	0	7	0	26
Naisoya	Sep-14	gok	3	3	13	0	0	13	31	1	0	0	0	15	0	0	0	1	25	0	0	0	0	0	1	1	10	6	0	9	0	32
Naisoya	Oct-14	gok	5	5	19	0	0	28	18	13	0	0	5	16	0	0	0	1	25	0	0	0	0	0	1	1	10	3	0	12	0	39
Naisoya	Nov-14	gok	0	0	14	0	0	16	0	2	0	0	24	16	0	0	0	1	25	0	0	0	0	0	1	1	10	5	0	10	0	43
Naisoya	Dec-14	gok	5	5	12	0	0	0	7	13	0	0	14	7	0	0	0	1	25	0	0	0	0	0	1	1	10	0	0	0	0	4
Naisoya	Jan-15	gok	4	4	15	NA	0	33	18	NA	NA	0	11	18	NA	NA	NA	1	25	0	0	NA	0	0	1	1	10	1	0	11	0	68
Naisoya	Feb-15	gok	5	5	11	NA	0	11	12	NA	NA	0	3	12	NA	NA	NA	1	25	0	0	NA	0	0	1	1	10	3	0	0	0	35
Naisoya	Mar-15	gok	6	6	15	NA	0	15	14	2	NA	0	1	14	NA	NA	NA	1	25	0	0	NA	0	0	1	1	10	1	0	0	0	2
Naisoya	Apr-15	gok	6	6	20	NA	0	20	23	45	NA	0	3	23	NA	NA	NA	1	25	0	0	NA	0	0	1	1	10	6	0	18	0	13
Naisoya	May-15	gok	0	8	17	NA	0	17	17	14	NA	0	9	17	NA	NA	NA	1	25	0	0	NA	0	0	1	1	10	5	0	4	0	7
Naisoya	Jun-15	gok	5	5	13	NA	NA	13	15	5	NA	NA	9	15	NA	NA	NA	1	25	NA	NA	NA	NA	NA	1	1	10	4	NA	5	NA	6
Naisoya	Jul-15	gok	6	6	7	NA	NA	7	12	NA	NA	NA	11	12	NA	NA	NA	1	25	NA	NA	NA	NA	NA	1	1	10	3	NA	NA	4	20
Naisoya	Aug-15	gok	5	5	13	NA	NA	NA	3	NA	NA	NA	6	17	NA	NA	NA	1	25	NA	NA	NA	NA	NA	1	1	10	4	NA	12	NA	346
Naisoya	Sep-15	gok	6	6	18	NA	NA	NA	14	18	NA	NA	7	14	NA	NA	NA	1	25	NA	NA	NA	NA	NA	1	1	10	6	NA	14	14	22
Naisoya	Oct-15	gok	9	9	NA	NA	NA	7	21	NA	NA	NA	8	21	NA	NA	NA	1	25	NA	NA	NA	NA	NA	1	1	10	7	NA	10	NA	16
Naisoya	Nov-15	gok	5	5	NA	NA	NA	2	16	1	NA	NA	4	16	NA	NA	NA	1	25	NA	NA	NA	NA	NA	1	1	10	8	NA	9	NA	10
Naisoya	Dec-15	gok	10	10	NA	NA	NA	15	23	6	NA	NA	5	23	NA	NA	NA	1	25	NA	NA	NA	NA	NA	1	1	10	8	NA	12	NA	22
Njipship	Jan-13	gok	0	0	34	0	NA	34	4	50	0	0	20	8	0	0	0	0	43	0	0	0	0	0	0	0	12	3	0	31	0	34
Njipship	Feb-13	gok	2	2	0	0	NA	28	0	47	0	1	20	0	0	0	0	0	43	0	0	0	0	0	0	0	12	4	0	26	0	46
Njipship	Mar-13	gok	1	1	19	0	NA	11	22	25	0	0	7	23	0	0	0	0	43	0	0	0	0	0	0	0	12	3	0	20	0	83
Njipship	Apr-13	gok	2	2	0	90	NA	32	23	0	0	0	13	30	0	0	0	0	43	0	0	0	0	0	0	0	12	9	0	26	0	60
Njipship	May-13	gok	0	0	63	5	NA	28	30	46	0	0	17	33	0	0	14	1	43	0	0	0	0	0	0	0	12	5	0	21	0	74
Njipship	Jun-13	gok	2	2	27	0	NA	27	20	34	0	0	38	20	0	0	0	1	43	0	0	0	0	0	0	0	12	4	0	26	0	66
Njipship	Jul-13	gok	0	0	31	0	NA	32	19	38	0	0	31	18	0	0	0	1	43	0	0	0	0	0	0	0	12	10	0	21	0	73
Njipship	Aug-13	gok	1	1	25	0	NA	25	27	23	0	0	33	24	0	0	27	1	43	0	0	0	0	0	0	0	12	5	0	22	0	67
Njipship	Sep-13	gok	2	2	26	0	NA	26	23	0	0	0	21	23	0	0	0	1	43	0	0	0	0	0	0	0	12	11	0	18	0	40
Njipship	Oct-13	gok	8	8	38	0	NA	38	15	0	0	1	49	15	0	0	0	1	43	0	0	0	0	0	0	0	12	0	0	18	0	65
Njipship	Nov-13	gok	4	4	36	0	NA	36	0	29	0	0	43	0	0	0	0	1	43	0	0	0	0	0	0	0	12	12	0	25	0	156
Njipship	Dec-13	gok	3	3	27	0	NA	24	2	24	0	0	20	2	0	0	0	1	43	0	0	0	0	0	0	0	12	1	0	5	0	25
Njipship	Jan-14	gok	0	2	37	0	NA	37	25	0	0	0	61	25	0	0	0	1	43	0	0	0	0	0	0	0	12	4	1	19	0	46
Njipship	Feb-14	gok	0	0	0	0	NA	14	0	0	0	0	50	0	0	0	0	1	43	0	0	0	0	0	0	0	12	3	0	21	0	30
Njipship	Mar-14	gok	1	1	20	0	NA	20	21	20	0	0	75	21	0	0	0	1	43	0	0	0	0	0	0	0	12	2	0	16	0	75
Njipship	Apr-14	gok	2	2	31	0	NA	31	28	31	0	0	40	28	0	0	0	1	43	0	0	0	0	0	0	0	12	11	0	31	0	61
Njipship	May-14	gok	0	0	22	0	NA	22	18	23	0	0	19	18	0	0	0	1	43	0	0	0	0	0	0	0	12	14	0	24	0	47
Njipship	Jun-14	gok	1	1	22	NA	NA	22	17	28	NA	0	13	17	NA	NA	NA	1	43	0	0	NA	0	0	0	1	12	13	0	21	0	23
Njipship	Jul-14	gok	0	0	16	NA	NA	16	11	26	NA	0	31	11	NA	NA	NA	1	43	0	0	NA	0	0	0	1	12	14	1	31	0	47
Njipship	Aug-14	gok	7	7	19	NA	NA	19	26	24	NA	0	35	26	NA	NA	NA	1	43	0	0	NA	0	0	0	1	12	5	0	25	0	65
Njipship	Sep-14	gok	5	5	21	NA	NA	21	34	21	NA	0	21	34	NA	NA	NA	1	43	0	0	NA	0	0	0	1	12	20	0	26	0	63
Njipship	Oct-14	gok	0	2	23	NA	NA	23	16	23	NA	0	35	16	NA	NA	NA	1	43	0	0	NA	0	0	1	1	12	19	0	28	0	161
Njipship	Nov-14	gok	3	3	33	NA	NA	33	16	11	NA	0	11	16	NA	NA	NA	1	43	0	0	NA	0	0	1	1	12	18	0	26	0	73
Njipship	Dec-14	gok	2	2	30	NA	NA	30	28	30	NA	0	15	28	NA	NA	NA	1	43	0	0	NA	0	0	1	1	12	5	0	12	0	71
Njipship	Jan-15	gok	1	1	NA	NA	NA	24	22	24	NA	NA	36	22	NA	NA	0	1	43	NA	NA	NA	NA	NA	1	1	12	10	1	40	NA	78
Njipship	Feb-15	gok	1	1	35	NA	NA	35	12	25	NA	NA	40	12	NA	NA	0	1	43	NA	NA	NA	NA	NA	1	1	12	6	NA	22	NA	21
Njipship	Mar-15	gok	2	3	37	NA	NA	37	NA	26	NA	NA	25	20	NA	NA	0	1	43	NA	NA	NA	NA	NA	1	1	12	5	NA	18	NA	4
Njipship	Apr-15	gok	NA	0	18	NA	NA	18	14	0	NA	NA	36	14	NA	NA	0	1	43	NA	NA	NA	NA	NA	1	1	12	9	NA	5	NA	2
Njipship	May-15	gok	2	2	16	NA	NA	16	15	0	NA	NA	13	15	NA	NA	0	1	43	NA	NA	NA	NA	NA	1	1	12	12	NA	NA	NA	29
Njipship	Jun-15	gok	9	9	26	NA	NA	26	24	NA	NA	NA	45	24	NA	NA	0	1	43	NA	NA	NA	NA	NA	1	1	12	16	NA	NA	NA	9
Njipship	Jul-15	gok	9	9	30	NA	NA	30	17	38	NA	NA	8	17	NA	NA	0	1	43	NA	NA	NA	NA	NA	1	1	12	8	NA	40	NA	38
Njipship	Aug-15	gok	7	7	19	NA	NA	19	18	3	NA	NA	3	18	NA	NA	0	1	43	NA	NA	NA	NA	NA	1	1	12	10	NA	19	NA	64
Njipship	Sep-15	gok	9	9	35	NA	NA	35	30	NA	NA	NA	1	30	NA	NA	0	1	43	NA	NA	NA	NA	NA	1	1	12	10	NA	NA	NA	64
Njipship	Oct-15	gok	4	4	25	NA	NA	25	10	NA	NA	NA	3	10	NA	NA	0	1	43	NA	NA	NA	NA	NA	1	1	12	7	NA	NA	NA	54
Njipship	Nov-15	gok	3	3	5	NA	NA	5	NA	8	NA	NA	2	1	NA	NA	0	1	43	NA	NA	NA	NA	NA	1	1	12	9	NA	16	NA	62
Njipship	Dec-15	gok	8	8	NA	NA	NA	25	NA	12	NA	NA	12	21	NA	NA	0	1	43	NA	NA	NA	NA	NA	1	1	12	10	NA	19	NA	135
Nkareta	Jan-13	gok	0	0	41	5	0	52	28	65	0	0	14	28	0	0	17	0	24	0	0	0	0	0	0	0	24	4	1	26	0	22
Nkareta	Feb-13	gok	0	0	14	6	0	41	24	17	0	0	0	24	0	0	16	0	24	0	0	0	0	0	0	0	24	1	0	14	0	23
Nkareta	Mar-13	gok	0	0	19	0	0	23	12	35	0	0	19	12	0	78	8	0	24	0	0	0	0	0	0	0	24	3	1	15	0	18
Nkareta	Apr-13	gok	0	0	24	0	0	27	25	39	0	0	21	25	0	0	25	0	24	0	0	0	0	0	0	0	24	8	0	14	0	21
Nkareta	May-13	gok	0	0	46	6	0	42	33	51	0	0	25	33	0	0	25	0	24	0	0	0	0	0	0	0	24	5	0	23	0	33
Nkareta	Jun-13	gok	1	1	39	4	0	40	32	39	0	0	38	32	0	0	26	1	24	0	0	0	0	0	0	0	24	4	0	16	0	27
Nkareta	Jul-13	gok	2	2	41	18	0	45	23	44	0	0	21	23	0	0	20	1	24	0	0	0	0	0	0	0	24	16	0	16	0	28
Nkareta	Aug-13	gok	1	1	15	26	0	18	20	30	0	0	24	20	0	0	18	1	24	0	0	0	0	0	0	0	24	5	0	22	0	32
Nkareta	Sep-13	gok	3	3	12	0	0	21	27	16	0	0	14	27	0	0	18	1	24	0	0	0	0	0	0	0	24	4	0	17	0	26
Nkareta	Oct-13	gok	1	1	17	22	0	22	47	4	0	0	0	47	0	0	23	1	24	0	0	0	0	0	0	0	24	1	0	19	0	36
Nkareta	Nov-13	gok	1	1	36	22	0	0	0	33	0	0	25	19	0	0	0	1	24	0	0	0	0	0	0	0	24	1	0	0	0	36
Nkareta	Dec-13	gok	1	1	6	6	0	7	7	10	0	0	5	7	0	0	0	1	24	0	0	0	0	0	0	0	24	3	0	3	0	15
Nkareta	Jan-14	gok	0	0	42	27	0	57	34	0	0	0	48	34	0	0	22	1	24	0	0	0	0	0	0	0	24	4	1	27	0	25
Nkareta	Feb-14	gok	0	0	18	0	0	127	18	26	0	0	41	18	0	0	4	1	24	0	0	0	0	0	0	0	24	3	1	18	0	21
Nkareta	Mar-14	gok	3	3	21	16	0	16	51	0	0	0	49	51	0	0	4	1	24	0	0	0	0	0	0	1	24	3	0	2	0	29
Nkareta	Apr-14	gok	5	5	24	27	0	31	36	0	0	0	55	36	0	0	13	1	24	0	0	0	0	0	0	1	24	11	1	0	0	25
Nkareta	May-14	gok	3	3	31	33	0	32	25	13	0	0	51	25	0	0	3	1	24	0	0	0	0	0	0	1	24	8	0	11	0	45
Nkareta	Jun-14	gok	0	0	20	0	0	18	12	0	NA	0	35	12	0	0	0	1	24	0	0	0	0	0	0	1	24	0	0	0	0	0
Nkareta	Jul-14	gok	3	3	27	0	0	28	29	0	NA	0	36	29	0	0	0	1	24	0	0	0	0	0	0	1	24	8	0	0	0	33
Nkareta	Aug-14	gok	3	3	20	0	0	18	21	0	NA	0	51	21	0	0	0	1	24	0	0	0	0	0	1	1	24	0	0	0	0	44
Nkareta	Sep-14	gok	2	2	27	0	0	28	30	0	NA	0	39	30	0	0	0	1	24	0	0	0	0	0	1	1	24	5	0	0	0	32
Nkareta	Oct-14	gok	2	2	22	0	0	28	50	0	NA	0	72	49	0	0	0	1	24	0	0	0	0	0	1	1	24	6	0	0	0	46
Nkareta	Nov-14	gok	1	1	16	0	0	15	6	0	NA	0	45	11	0	0	0	1	24	0	0	0	0	0	1	1	24	0	0	0	0	42
Nkareta	Dec-14	gok	0	0	20	0	0	18	12	0	NA	0	35	12	0	0	0	1	24	0	0	0	0	0	1	1	24	0	0	0	0	0
Nkareta	Jan-15	gok	2	2	15	NA	NA	20	26	NA	NA	NA	87	26	NA	NA	NA	1	24	NA	NA	NA	NA	NA	1	1	24	3	NA	NA	NA	27
Nkareta	Feb-15	gok	3	3	16	NA	NA	28	21	NA	NA	NA	65	21	NA	NA	NA	1	24	NA	NA	NA	NA	NA	1	1	24	2	NA	NA	NA	39
Nkareta	Mar-15	gok	1	1	24	NA	NA	28	23	38	NA	NA	38	23	NA	NA	NA	1	24	NA	NA	NA	NA	NA	1	1	24	1	NA	1	NA	27
Nkareta	Apr-15	gok	2	2	26	NA	NA	24	23	57	NA	NA	40	23	NA	NA	NA	1	24	NA	NA	NA	NA	NA	1	1	24	2	NA	14	NA	32
Nkareta	May-15	gok	3	3	5	NA	NA	17	36	NA	NA	NA	51	36	NA	NA	NA	1	24	NA	NA	NA	NA	NA	1	1	24	3	NA	NA	NA	42
Nkareta	Jun-15	gok	5	5	32	NA	NA	34	19	NA	NA	NA	147	19	NA	NA	NA	1	24	NA	NA	NA	NA	NA	1	1	24	3	1	NA	NA	32
Nkareta	Jul-15	gok	3	3	22	NA	NA	14	24	76	NA	NA	118	24	NA	NA	NA	1	24	NA	NA	NA	NA	NA	1	1	24	7	NA	21	NA	31
Nkareta	Aug-15	gok	2	2	35	NA	NA	30	14	NA	NA	NA	38	14	NA	NA	NA	1	24	NA	NA	NA	NA	NA	1	1	24	4	NA	NA	NA	38
Nkareta	Sep-15	gok	2	2	30	NA	NA	23	15	NA	NA	NA	29	15	NA	NA	NA	1	24	NA	NA	NA	NA	NA	1	1	24	1	NA	11	NA	28
Nkareta	Oct-15	gok	NA	0	15	NA	NA	14	23	NA	NA	NA	52	23	NA	NA	NA	1	24	NA	NA	NA	NA	NA	1	1	24	NA	1	NA	NA	29
Nkareta	Nov-15	gok	NA	0	10	NA	NA	13	23	NA	NA	NA	26	23	NA	NA	NA	1	24	NA	NA	NA	NA	NA	1	1	24	NA	NA	NA	NA	0
Nkareta	Dec-15	gok	NA	0	NA	NA	NA	4	11	NA	NA	NA	14	11	NA	NA	NA	1	24	NA	NA	NA	NA	NA	1	1	24	1	NA	NA	NA	32
Nturumenti	Jan-13	NA	1	1	6	0	NA	6	7	6	NA	0	35	7	NA	NA	0	0		0	0	NA	0	0	0	0		NA	0	16	0	20
Nturumenti	Feb-13	NA	0	0	5	0	NA	5	10	0	NA	0	24	10	NA	NA	0	0		0	0	NA	0	0	0	0		2	0	15	0	12
Nturumenti	Mar-13	NA	1	1	24	0	NA	24	4	24	NA	0	17	4	NA	NA	0	0		0	0	NA	0	0	0	0		1	0	8	0	4
Nturumenti	Apr-13	NA	1	1	12	0	NA	12	7	12	NA	0	43	7	NA	NA	0	0		0	0	NA	0	0	0	0		1	0	19	0	24
Nturumenti	May-13	NA	1	1	24	0	NA	24	11	24	NA	0	12	11	NA	NA	0	0		0	0	NA	0	0	0	0		1	0	11	0	18
Nturumenti	Jun-13	NA	1	1	7	0	NA	7	8	11	NA	0	48	8	NA	NA	0	0		0	0	NA	0	0	0	0		NA	0	0	0	11
Nturumenti	Jul-13	NA	0	0	16	0	NA	15	15	0	NA	0	0	15	NA	NA	0	0		0	0	NA	0	0	0	0		1	0	19	8	19
Nturumenti	Aug-13	NA	0	0	16	0	NA	15	15	0	NA	0	0	15	NA	NA	0	0		0	0	NA	0	0	0	0		1	0	19	8	19
Nturumenti	Sep-13	NA	0	0	17	0	NA	17	9	0	NA	0	40	9	NA	NA	0	0		0	0	NA	0	0	0	0		3	0	8	9	16
Nturumenti	Oct-13	NA	0	0	11	0	NA	11	4	0	NA	0	0	4	NA	NA	0	0		0	0	NA	0	0	0	0		NA	0	0	0	0
Nturumenti	Nov-13	NA	2	2	0	0	NA	NA	0	0	NA	0	0	0	NA	NA	0	0		0	0	NA	0	0	0	0		NA	0	12	0	7
Nturumenti	Dec-13	NA	1	1	5	0	NA	5	9	0	NA	0	16	9	NA	NA	0	1		0	0	NA	0	0	0	0		NA	0	0	0	6
Nturumenti	Jan-14	NA	2	2	NA	0	NA	NA	NA	NA	NA	0	0	NA	NA	NA	0	1		0	0	NA	0	0	0	0		0	0	25	0	26
Nturumenti	Feb-14	NA	2	2	13	0	NA	13	4	NA	NA	0	44	4	NA	NA	0	1		0	0	NA	0	0	0	0		0	0	15	0	23
Nturumenti	Mar-14	NA	3	3	12	2	NA	12	4	20	NA	0	65	4	NA	NA	23	1		0	0	NA	0	0	0	0		3	0	11	0	6
Nturumenti	Apr-14	NA	3	3	14	4	NA	14	12	14	NA	0	32	12	NA	NA	18	1		0	0	NA	0	0	0	1		0	0	13	0	5
Nturumenti	May-14	NA	4	4	10	2	NA	10	8	10	NA	0	26	NA	NA	NA	9	1		0	0	NA	0	0	0	1		3	0	12	0	16
Nturumenti	Jun-14	NA	2	2	17	NA	NA	17	NA	NA	NA	0	12	NA	NA	NA	NA	1		0	0	NA	0	0	0	1		2	0	12	0	12
Nturumenti	Jul-14	NA	1	1	23	NA	NA	23	6	23	NA	0	10	6	NA	NA	NA	1		0	0	NA	0	0	0	1		1	0	23	0	20
Nturumenti	Aug-14	NA	0	0	NA	NA	NA	NA	NA	7	NA	0	10	NA	NA	NA	NA	1		0	0	NA	0	0	0	1		1	0	4	0	8
Nturumenti	Sep-14	NA	0	0	19	NA	NA	15	5	NA	NA	0	5	5	NA	NA	NA	1		0	0	NA	0	0	1	1		2	0	19	0	8
Nturumenti	Oct-14	NA	0	0	6	NA	NA	17	NA	8	NA	0	7	7	NA	NA	NA	1		0	0	NA	0	0	1	1		3	0	12	0	42
Nturumenti	Nov-14	NA	2	2	26	NA	NA	26	7	10	NA	0	0	7	NA	NA	NA	1		0	0	NA	0	0	1	1		2	0	3	0	11
Nturumenti	Dec-14	NA	0	0	8	NA	NA	9	9	NA	NA	0	0	9	NA	NA	NA	1		0	0	NA	0	0	1	1		2	0	0	0	31
Nturumenti	Jan-15	NA	6	6	13	NA	NA	16	16	NA	NA	1	4	16	NA	NA	NA	1		0	0	NA	0	0	1	1		4	1	0	0	16
Nturumenti	Feb-15	NA	4	4	16	NA	NA	15	11	NA	NA	0	11	11	NA	NA	NA	1		0	0	NA	0	0	1	1		2	0	0	0	17
Nturumenti	Mar-15	NA	5	5	6	NA	NA	6	6	5	NA	0	11	6	NA	NA	NA	1		0	0	NA	0	0	1	1		4	0	7	0	22
Nturumenti	Apr-15	NA	13	13	21	NA	NA	19	10	46	NA	0	3	10	NA	NA	NA	1		0	0	NA	0	0	1	1		6	0	27	0	46
Nturumenti	May-15	NA	7	8	18	NA	NA	1	9	26	NA	0	1	10	NA	NA	NA	1		0	0	NA	0	0	1	1		1	0	15	0	17
Nturumenti	Jun-15	NA	NA	0	11	NA	NA	14	5	11	NA	NA	5	7	NA	NA	NA	1		NA	NA	NA	NA	NA	1	1		1	NA	11	NA	16
Nturumenti	Jul-15	NA	NA	1	18	NA	NA	16	16	9	NA	NA	8	16	NA	NA	NA	1		NA	NA	NA	NA	NA	1	1		1	NA	16	NA	40
Nturumenti	Aug-15	NA	1	1	10	NA	NA	6	10	18	NA	NA	9	7	NA	NA	NA	1		NA	NA	NA	NA	NA	1	1		2	NA	13	NA	24
Nturumenti	Sep-15	NA	3	3	15	NA	NA	17	7	10	NA	2	9	7	NA	NA	NA	1		NA	NA	NA	NA	NA	1	1		4	NA	20	NA	18
Nturumenti	Oct-15	NA	5	6	8	NA	NA	9	11	22	NA	2	8	11	NA	NA	NA	1		NA	NA	NA	NA	NA	1	1		5	NA	8	NA	19
Nturumenti	Nov-15	NA	2	2	NA	NA	NA	10	7	21	NA	NA	5	7	NA	NA	NA	1		NA	NA	NA	NA	NA	1	1		1	NA	15	NA	23
Nturumenti	Dec-15	NA	1	1	NA	NA	NA	10	4	5	NA	NA	1	4	NA	NA	NA	1		NA	NA	NA	NA	NA	1	1		NA	NA	7	NA	46
Oldekesi	Jan-13	NA	1	1	9	NA	NA	10	3	18	NA	NA	119	3	NA	NA	NA	0		NA	NA	NA	NA	NA	0	0		6	NA	7	NA	25
Oldekesi	Feb-13	NA	NA	0	16	NA	NA	18	13	53	NA	NA	69	13	NA	NA	NA	0		NA	NA	NA	NA	NA	0	0		3	NA	23	NA	10
Oldekesi	Mar-13	NA	NA	0	16	NA	NA	11	6	22	NA	NA	29	6	NA	NA	NA	0		NA	NA	NA	NA	NA	0	0		2	NA	10	NA	9
Oldekesi	Apr-13	NA	NA	0	15	NA	NA	13	12	74	NA	NA	47	12	NA	NA	NA	0		NA	NA	NA	NA	NA	0	0		2	NA	22	NA	13
Oldekesi	May-13	NA	NA	0	14	NA	NA	21	NA	31	NA	NA	90	8	NA	NA	NA	0		NA	NA	NA	NA	NA	0	0		NA	NA	7	NA	12
Oldekesi	Jun-13	NA	3	3	18	NA	NA	23	22	73	NA	NA	93	22	NA	NA	NA	0		NA	NA	NA	NA	NA	0	0		6	NA	28	NA	16
Oldekesi	Jul-13	NA	NA	0	14	NA	NA	16	16	85	NA	NA	49	16	NA	NA	NA	0		NA	NA	NA	NA	NA	0	0		8	NA	26	NA	15
Oldekesi	Aug-13	NA	1	1	14	NA	NA	23	20	24	NA	NA	47	20	NA	NA	NA	0		NA	NA	NA	NA	NA	0	0		3	NA	18	NA	8
Oldekesi	Sep-13	NA	4	4	17	NA	NA	37	29	16	NA	NA	39	29	NA	NA	NA	0		NA	NA	NA	NA	NA	0	0		1	NA	NA	NA	26
Oldekesi	Oct-13	NA	3	3	26	NA	NA	26	24	NA	NA	NA	49	24	NA	NA	NA	0		NA	NA	NA	NA	NA	0	0		10	NA	NA	NA	10
Oldekesi	Nov-13	NA	NA	0	17	NA	NA	25	5	28	NA	NA	124	5	NA	NA	NA	0		NA	NA	NA	NA	NA	0	0		15	NA	23	NA	18
Oldekesi	Dec-13	NA	NA	0	17	NA	NA	38	8	37	NA	NA	54	8	NA	NA	NA	0		NA	NA	NA	NA	NA	0	0		3	NA	36	NA	22
Oldekesi	Jan-14	NA	3	3	25	NA	NA	36	13	56	NA	NA	60	13	NA	NA	NA	0		NA	NA	NA	NA	NA	0	0		54	NA	36	NA	18
Oldekesi	Feb-14	NA	1	1	29	NA	NA	30	22	45	NA	NA	119	22	NA	NA	NA	0		NA	NA	NA	NA	NA	0	0		5	NA	17	NA	15
Oldekesi	Mar-14	NA	1	1	22	NA	NA	25	18	109	NA	NA	122	18	NA	NA	NA	0		NA	NA	NA	NA	NA	0	0		4	NA	NA	NA	26
Oldekesi	Apr-14	NA	1	1	35	NA	NA	36	16	NA	NA	NA	31	14	2	200	NA	0		NA	NA	NA	NA	NA	0	1		0	NA	NA	NA	18
Oldekesi	May-14	NA	0	0	38	NA	NA	38	NA	NA	NA	NA	28	23	NA	NA	NA	1		NA	NA	NA	NA	NA	0	1		0	NA	NA	NA	0
Oldekesi	Jun-14	NA	2	2	13	NA	NA	12	14	NA	NA	NA	14	14	NA	NA	NA	1		NA	NA	NA	NA	NA	0	1		3	NA	NA	NA	16
Oldekesi	Jul-14	NA	5	5	20	NA	NA	10	23	17	NA	NA	15	23	NA	NA	NA	1		NA	NA	NA	NA	NA	0	1		2	NA	NA	NA	18
Oldekesi	Aug-14	NA	0	0	17	NA	NA	13	13	NA	NA	NA	7	13	NA	NA	NA	1		NA	NA	NA	NA	NA	0	1		35	NA	35	NA	19
Oldekesi	Sep-14	NA	3	4	31	NA	NA	14	16	19	NA	NA	16	16	NA	NA	NA	1		NA	NA	NA	NA	NA	1	1		10	NA	22	NA	22
Oldekesi	Oct-14	NA	5	5	15	NA	NA	13	18	48	NA	NA	2	18	NA	NA	NA	1		NA	NA	NA	NA	NA	1	1		8	NA	25	NA	18
Oldekesi	Nov-14	NA	0	0	NA	13	NA	NA	28	0	NA	NA	NA	10	NA	NA	NA	1		NA	NA	NA	NA	NA	1	1		5	25	NA	NA	8
Oldekesi	Dec-14	NA	3	3	10	NA	NA	15	10	22	NA	NA	4	10	NA	NA	NA	1		NA	NA	NA	NA	NA	1	1		3	NA	5	NA	15
Oldekesi	Jan-15	NA	0	0	NA	NA	NA	48	12	9	NA	0	0	12	NA	NA	NA	1		NA	NA	NA	NA	NA	1	1		8	0	8	NA	23
Oldekesi	Feb-15	NA	0	0	70	NA	NA	9	29	73	NA	0	0	29	NA	NA	NA	1		NA	NA	NA	NA	NA	1	1		8	0	27	NA	16
Oldekesi	Mar-15	NA	5	5	37	NA	NA	42	15	60	NA	0	0	10	NA	NA	NA	1		NA	NA	NA	NA	NA	1	1		4	0	27	NA	12
Oldekesi	Apr-15	NA	4	4	46	NA	NA	35	NA	60	NA	0	0	35	NA	NA	NA	1		NA	NA	NA	NA	NA	1	1		6	0	14	NA	18
Oldekesi	May-15	NA	1	1	34	NA	NA	20	24	NA	NA	0	0	24	NA	NA	NA	1		NA	NA	NA	NA	NA	1	1		6	0	NA	NA	28
Oldekesi	Jun-15	NA	3	3	10	NA	NA	80	17	NA	NA	1	0	17	NA	NA	NA	1		NA	NA	NA	NA	NA	1	1		10	NA	NA	NA	21
Oldekesi	Jul-15	NA	5	5	6	NA	NA	82	NA	NA	NA	0	0	18	NA	NA	NA	1		0	0	NA	0	NA	1	1		10	0	0	0	27
Oldekesi	Aug-15	NA	11	11	51	NA	NA	61	32	NA	NA	0	0	32	NA	NA	NA	1		0	0	NA	0	NA	1	1		15	0	0	0	14
Oldekesi	Sep-15	NA	9	9	34	NA	NA	28	37	NA	NA	0	0	37	NA	NA	NA	1		0	0	NA	0	NA	1	1		13	0	0	0	11
Oldekesi	Oct-15	NA	6	6	37	NA	NA	5	11	NA	NA	0	0	11	NA	NA	NA	1		0	0	NA	0	NA	1	1		12	0	0	0	15
Oldekesi	Nov-15	NA	6	6	NA	NA	NA	5	NA	NA	NA	0	0	NA	NA	NA	NA	1		0	0	NA	0	NA	1	1		12	0	0	0	15
Oldekesi	Dec-15	NA	5	5	NA	NA	NA	18	58	NA	NA	NA	28	58	NA	NA	NA	1		NA	NA	NA	NA	NA	1	1		6	NA	NA	NA	9
Olmekenyu	Jan-13	NA	1	2	80	NA	NA	80	40	80	NA	NA	0	40	NA	NA	NA	0		NA	NA	NA	NA	NA	0	0		2	1	68	NA	520
Olmekenyu	Feb-13	NA	NA	0	83	NA	NA	83	74	83	NA	NA	17	74	NA	NA	NA	0		NA	NA	NA	NA	NA	0	0		10	3	72	NA	410
Olmekenyu	Mar-13	NA	NA	0	63	NA	NA	63	57	63	NA	NA	6	57	NA	NA	NA	0		NA	NA	NA	NA	NA	0	0		8	NA	64	NA	410
Olmekenyu	Apr-13	NA	NA	0	76	NA	NA	76	54	76	NA	NA	10	54	NA	NA	NA	0		NA	NA	NA	NA	NA	0	0		NA	NA	83	NA	420
Olmekenyu	May-13	NA	1	1	128	NA	NA	128	99	128	NA	NA	10	80	NA	NA	NA	0		NA	NA	NA	NA	NA	0	0		1	NA	89	NA	320
Olmekenyu	Jun-13	NA	NA	0	69	NA	NA	69	62	69	NA	NA	11	62	NA	NA	NA	0		NA	NA	NA	NA	NA	0	0		1	NA	59	NA	320
Olmekenyu	Jul-13	NA	NA	0	42	NA	NA	54	21	40	NA	NA	0	21	NA	NA	NA	0		NA	NA	NA	NA	NA	0	0		1	1	46	NA	25
Olmekenyu	Aug-13	NA	1	1	109	NA	NA	128	58	80	NA	NA	5	58	NA	NA	NA	0		NA	NA	NA	NA	NA	0	0		2	NA	17	NA	28
Olmekenyu	Sep-13	NA	4	4	120	NA	NA	125	63	167	NA	NA	80	63	NA	NA	NA	0		NA	NA	NA	NA	NA	0	0		NA	NA	56	NA	41
Olmekenyu	Oct-13	NA	3	3	133	NA	NA	129	64	78	NA	NA	30	64	NA	NA	NA	0		NA	NA	NA	NA	NA	0	0		3	NA	41	NA	37
Olmekenyu	Nov-13	NA	5	5	107	NA	NA	171	NA	202	NA	NA	37	NA	NA	NA	NA	0		NA	NA	NA	NA	NA	0	0		4	1	27	NA	61
Olmekenyu	Dec-13	NA	3	3	15	NA	NA	35	NA	35	NA	NA	50	13	NA	NA	NA	0		NA	NA	NA	NA	NA	0	0		2	NA	13	NA	410
Olmekenyu	Jan-14	NA	5	5	NA	NA	NA	NA	NA	NA	NA	NA	0	NA	NA	NA	NA	0		NA	NA	NA	NA	NA	0	0		4	NA	72	NA	16
Olmekenyu	Feb-14	NA	3	3	102	NA	NA	102	NA	102	NA	NA	31	59	NA	NA	NA	0		NA	NA	NA	NA	NA	0	0		2	NA	63	NA	631
Olmekenyu	Mar-14	NA	5	5	75	NA	NA	60	58	79	NA	NA	0	58	NA	NA	NA	0		NA	NA	NA	NA	NA	0	0		NA	NA	40	NA	46
Olmekenyu	Apr-14	NA	5	5	39	NA	NA	39	27	71	NA	NA	31	27	NA	NA	NA	0		NA	NA	NA	NA	NA	0	0		4	1	71	NA	460
Olmekenyu	May-14	NA	6	6	86	NA	NA	NA	22	NA	NA	NA	96	NA	NA	NA	NA	0		NA	NA	NA	NA	NA	0	0		2	1	NA	NA	112
Olmekenyu	Jun-14	NA	8	8	87	NA	NA	87	34	NA	NA	NA	15	34	NA	NA	NA	0		NA	NA	NA	NA	NA	0	0		4	2	NA	NA	120
Olmekenyu	Jul-14	NA	4	4	95	NA	NA	98	63	56	NA	NA	4	63	NA	NA	NA	1		NA	NA	NA	NA	NA	0	0		6	NA	56	NA	80
Olmekenyu	Aug-14	NA	8	8	96	NA	NA	131	57	NA	NA	NA	0	57	NA	NA	NA	1		NA	NA	NA	NA	NA	0	0		7	NA	NA	NA	31
Olmekenyu	Sep-14	NA	2	2	95	NA	NA	71	47	NA	NA	NA	2	47	NA	NA	NA	1		NA	NA	NA	NA	NA	1	1		2	2	NA	NA	26
Olmekenyu	Oct-14	NA	8	8	96	NA	NA	131	57	NA	NA	NA	0	57	NA	NA	NA	1		NA	NA	NA	NA	NA	1	1		7	NA	NA	NA	31
Olmekenyu	Nov-14	NA	9	9	80	NA	NA	137	NA	NA	NA	NA	1	50	NA	NA	NA	1		NA	NA	NA	NA	NA	1	1		10	1	NA	NA	28
Olmekenyu	Dec-14	NA	29	29	101	NA	NA	91	42	60	NA	NA	15	42	NA	NA	NA	1		NA	NA	NA	NA	NA	1	1		8	NA	43	NA	28
Olmekenyu	Jan-15	NA	36	37	111	NA	NA	NA	48	NA	NA	0	21	48	NA	NA	NA	1		NA	NA	NA	NA	NA	1	1		11	1	39	NA	70
Olmekenyu	Feb-15	NA	25	26	106	NA	NA	106	44	NA	NA	0	46	44	NA	NA	NA	1		NA	NA	NA	NA	NA	1	1		15	0	0	NA	120
Olmekenyu	Mar-15	NA	20	20	143	NA	NA	65	107	NA	NA	2	56	107	NA	NA	NA	1		NA	NA	NA	NA	NA	1	1		14	0	0	NA	54
Olmekenyu	Apr-15	NA	34	35	100	NA	NA	100	72	NA	NA	0	8	72	NA	NA	NA	1		NA	NA	NA	NA	NA	1	1		7	0	0	NA	47
Olmekenyu	May-15	NA	32	32	68	NA	NA	350	52	NA	NA	0	10	52	NA	NA	NA	1		NA	NA	NA	NA	NA	1	1		16	1	0	NA	15
Olmekenyu	Jun-15	NA	20	20	80	NA	NA	80	51	NA	NA	0	219	49	NA	NA	NA	1		NA	NA	NA	NA	NA	1	1		15	NA	NA	NA	102
Olmekenyu	Jul-15	NA	16	16	88	NA	NA	70	25	NA	NA	0	0	25	NA	NA	NA	1		NA	NA	NA	NA	NA	1	1		15	2	NA	NA	50
Olmekenyu	Aug-15	NA	23	23	122	NA	NA	122	84	NA	NA	0	10	84	NA	NA	NA	1		NA	NA	NA	NA	NA	1	1		NA	NA	NA	NA	45
Olmekenyu	Sep-15	NA	17	18	106	NA	NA	88	75	NA	NA	0	5	75	NA	NA	NA	1		NA	NA	NA	NA	NA	1	1		9	1	NA	NA	175
Olmekenyu	Oct-15	NA	10	10	61	NA	NA	63	63	NA	NA	0	118	59	NA	NA	NA	1		NA	NA	NA	NA	NA	1	1		7	1	NA	NA	2892
Olmekenyu	Nov-15	NA	12	12	81	NA	NA	84	64	NA	NA	NA	6	48	NA	NA	NA	1		NA	NA	NA	NA	NA	1	1		3	1	NA	NA	1610
Olmekenyu	Dec-15	NA	18	18	13	NA	NA	13	NA	NA	NA	NA	6	38	NA	NA	NA	1		NA	NA	NA	NA	NA	1	1		12	NA	NA	NA	43
Olokurto	Jan-13	gok	7	7	110	0	0	110	74	25	NA	0	5	74	NA	NA	0	0	22	0	0	NA	0	0	0	0	0	2	0	62	0	28
Olokurto	Feb-13	gok	4	4	84	0	NA	84	29	30	NA	0	0	29	NA	NA	0	0	22	0	0	NA	0	0	0	0	0	2	0	38	0	38
Olokurto	Mar-13	gok	6	6	50	0	0	80	33	18	NA	0	28	33	NA	NA	0	0	22	0	0	NA	0	0	0	0	0	4	1	56	0	18
Olokurto	Apr-13	gok	5	5	54	0	0	54	38	54	NA	0	0	38	NA	NA	0	0	22	0	0	NA	0	0	0	0	0	3	0	48	0	43
Olokurto	May-13	gok	10	10	28	0	0	34	0	36	NA	0	4	32	NA	NA	0	0	22	0	0	NA	0	0	0	0	0	4	0	69	0	39
Olokurto	Jun-13	gok	0	9	39	0	0	39	0	38	NA	0	0	50	NA	NA	0	0	22	0	0	NA	0	0	0	0	0	5	2	45	0	18
Olokurto	Jul-13	gok	5	12	97	0	0	118	75	38	NA	1	14	75	NA	NA	0	0	22	0	0	NA	0	0	0	0	0	5	0	68	0	37
Olokurto	Aug-13	gok	10	10	22	0	0	54	0	18	NA	0	14	72	NA	NA	0	0	22	0	0	NA	0	0	0	0	0	2	0	42	0	32
Olokurto	Sep-13	gok	12	12	93	0	0	0	46	41	NA	0	12	46	NA	NA	0	0	22	0	0	NA	0	0	0	0	0	1	1	48	0	18
Olokurto	Oct-13	gok	4	4	75	0	0	0	0	18	NA	0	13	62	NA	NA	0	0	22	0	0	NA	0	0	0	0	0	2	0	40	0	33
Olokurto	Nov-13	gok	8	8	0	0	0	84	0	NA	NA	0	8	0	NA	NA	0	0	22	0	0	NA	0	0	0	0	0	3	0	21	0	49
Olokurto	Dec-13	gok	3	3	65	0	0	65	0	0	NA	0	9	20	NA	NA	0	0	22	0	0	NA	0	0	0	0	0	1	0	12	0	32
Olokurto	Jan-14	gok	NA	14	70	NA	0	70	NA	NA	NA	0	18	NA	NA	NA	NA	0	22	0	0	NA	0	0	0	0	0	3	0	58	0	30
Olokurto	Feb-14	gok	6	6	93	NA	0	93	NA	18	NA	0	8	58	NA	NA	NA	0	22	0	0	NA	0	0	0	0	0	6	0	38	0	42
Olokurto	Mar-14	gok	8	8	61	NA	0	61	47	61	NA	0	11	49	NA	NA	NA	0	22	0	0	NA	0	0	0	0	0	4	1	29	0	19
Olokurto	Apr-14	gok	4	4	104	NA	0	104	58	104	NA	0	26	58	NA	NA	NA	0	22	0	0	NA	0	0	0	0	0	2	0	48	0	29
Olokurto	May-14	gok	9	10	45	NA	0	90	86	18	NA	0	5	86	NA	NA	NA	0	22	0	0	NA	0	0	0	0	0	1	0	38	0	45
Olokurto	Jun-14	gok	6	6	81	NA	0	124	NA	28	NA	0	1	89	NA	NA	NA	1	22	0	0	NA	0	0	0	0	0	4	0	31	0	43
Olokurto	Jul-14	gok	3	4	73	NA	0	NA	29	56	NA	0	0	96	NA	NA	NA	1	22	0	0	NA	0	0	0	0	0	6	0	29	0	57
Olokurto	Aug-14	gok	9	9	34	NA	0	20	6	NA	NA	0	4	6	NA	NA	NA	1	22	0	0	NA	0	0	0	0	0	11	0	45	0	49
Olokurto	Sep-14	gok	0	10	60	NA	0	33	29	NA	NA	0	20	29	NA	NA	NA	1	22	0	0	NA	0	0	0	0	0	8	0	0	0	38
Olokurto	Oct-14	gok	11	11	40	NA	0	40	26	NA	NA	0	5	26	NA	NA	NA	1	22	0	0	NA	0	0	0	0	0	4	0	41	0	28
Olokurto	Nov-14	gok	11	11	40	NA	0	80	54	NA	NA	0	12	39	NA	NA	NA	1	22	0	0	NA	0	0	1	0	0	2	1	39	0	29
Olokurto	Dec-14	gok	11	11	40	NA	0	40	54	NA	NA	0	21	39	NA	NA	NA	1	22	0	0	NA	0	0	1	0	0	6	0	32	0	37
Olokurto	Jan-15	gok	11	11	100	NA	NA	82	NA	NA	NA	NA	21	118	NA	NA	NA	1	22	NA	NA	NA	NA	NA	1	0	0	6	NA	57	NA	46
Olokurto	Feb-15	gok	21	21	113	NA	NA	NA	61	NA	NA	NA	33	61	NA	NA	NA	1	22	NA	NA	NA	NA	NA	1	0	0	7	1	67	NA	35
Olokurto	Mar-15	gok	34	37	62	NA	NA	NA	61	NA	NA	NA	4	61	NA	NA	NA	1	22	NA	NA	NA	NA	NA	1	0	0	10	NA	80	NA	67
Olokurto	Apr-15	gok	26	26	54	NA	NA	70	43	11	NA	NA	15	43	NA	NA	NA	1	22	NA	NA	NA	NA	NA	1	0	0	11	NA	80	NA	61
Olokurto	May-15	gok	23	24	39	NA	NA	NA	36	NA	NA	NA	22	36	NA	NA	NA	1	22	NA	NA	NA	NA	NA	1	0	0	4	NA	40	NA	36
Olokurto	Jun-15	gok	20	20	54	NA	NA	46	48	NA	NA	NA	25	59	NA	1	NA	1	22	NA	NA	NA	NA	NA	1	0	0	9	NA	85	NA	38
Olokurto	Jul-15	gok	20	20	54	NA	NA	46	48	NA	NA	NA	25	59	NA	1	NA	1	22	NA	NA	NA	NA	NA	1	0	0	9	NA	85	NA	38
Olokurto	Aug-15	gok	26	26	80	NA	NA	96	NA	NA	NA	NA	10	95	NA	NA	NA	1	22	NA	NA	NA	NA	NA	1	0	0	8	NA	54	NA	41
Olokurto	Sep-15	gok	23	23	NA	NA	NA	75	40	NA	NA	NA	14	40	NA	NA	NA	1	22	NA	NA	NA	NA	NA	1	0	0	6	NA	62	NA	41
Olokurto	Oct-15	gok	30	30	NA	NA	NA	NA	20	NA	NA	NA	7	29	NA	NA	NA	1	22	NA	NA	NA	NA	NA	1	0	0	5	2	51	NA	44
Olokurto	Nov-15	gok	NA	NA	NA	NA	NA	NA	NA	NA	NA	NA	NA	NA	NA	NA	NA	1	22	NA	NA	NA	NA	NA	1	0	0	NA	NA	NA	NA	NA
Olokurto	Dec-15	gok	21	21	NA	NA	NA	67	27	NA	NA	NA	0	27	NA	NA	NA	1	22	NA	NA	NA	NA	NA	1	0	0	1	NA	NA	NA	33
Ololunga	Jan-13	gok	29	30	100	NA	NA	100	83	227	NA	1	150	83	NA	5	NA	0		NA	NA	NA	NA	NA	0	0		10	2	145	NA	431
Ololunga	Feb-13	gok	16	17	83	NA	NA	84	81	31	NA	1	191	77	NA	NA	NA	0		NA	NA	NA	NA	NA	0	0		18	6	94	NA	613
Ololunga	Mar-13	gok	26	28	60	NA	NA	42	NA	114	NA	NA	152	81	NA	28	NA	0		NA	NA	NA	NA	NA	0	0		27	2	117	NA	98
Ololunga	Apr-13	gok	26	26	111	NA	NA	117	NA	92	NA	NA	88	78	NA	NA	NA	0		NA	NA	NA	NA	NA	0	0		26	2	120	NA	130
Ololunga	May-13	gok	19	21	94	NA	NA	49	102	77	NA	NA	94	102	NA	8	NA	0		NA	NA	NA	NA	NA	0	0		21	2	134	NA	101
Ololunga	Jun-13	gok	32	32	134	NA	NA	134	112	40	NA	NA	119	112	NA	15	NA	0		NA	NA	NA	NA	NA	0	0		46	2	145	NA	194
Ololunga	Jul-13	gok	37	38	178	NA	NA	185	135	15	NA	NA	94	135	NA	13	NA	0		NA	NA	NA	NA	NA	0	0		38	NA	48	NA	211
Ololunga	Aug-13	gok	41	43	89	NA	NA	NA	41	NA	NA	NA	87	41	NA	NA	NA	0		NA	NA	NA	NA	NA	0	0		39	NA	72	NA	117
Ololunga	Sep-13	gok	42	42	136	NA	NA	96	92	NA	NA	NA	82	92	NA	12	NA	0		NA	NA	NA	NA	NA	0	0		47	1	10	NA	89
Ololunga	Oct-13	gok	45	45	111	NA	NA	111	74	188	NA	1	74	74	1	12	NA	0		NA	NA	NA	NA	NA	0	0		48	1	86	NA	244
Ololunga	Nov-13	gok	49	50	96	NA	NA	79	74	12	NA	1	60	74	NA	22	NA	0		NA	NA	NA	NA	NA	0	0		53	3	128	NA	121
Ololunga	Dec-13	gok	28	29	79	NA	NA	66	24	NA	NA	6	24	24	1	4	NA	0		NA	NA	NA	NA	NA	0	0		24	3	50	NA	69
Ololunga	Jan-14	gok	36	36	102	NA	NA	102	60	39	NA	NA	113	60	NA	6	NA	0		NA	NA	NA	NA	NA	0	0		27	4	131	NA	149
Ololunga	Feb-14	gok	22	22	74	NA	NA	78	77	105	NA	2	128	77	NA	14	NA	0		NA	NA	NA	1	1	0	0		19	2	122	NA	121
Ololunga	Mar-14	gok	35	35	NA	NA	NA	81	NA	NA	NA	5	182	NA	NA	28	NA	0		NA	NA	NA	NA	NA	0	0		30	NA	64	NA	80
Ololunga	Apr-14	gok	40	41	57	NA	NA	112	65	NA	NA	3	143	65	NA	14	NA	0		NA	NA	NA	NA	NA	0	0		17	NA	87	NA	152
Ololunga	May-14	gok	36	37	94	NA	NA	91	101	10	NA	3	70	101	1	11	NA	0		NA	NA	NA	NA	NA	0	0		23	1	75	NA	190
Ololunga	Jun-14	gok	41	41	81	NA	NA	57	NA	11	NA	NA	82	54	NA	8	NA	0		NA	NA	NA	NA	NA	0	0		23	1	45	NA	81
Ololunga	Jul-14	gok	56	58	108	NA	NA	203	NA	NA	NA	5	94	103	NA	12	NA	0		NA	NA	NA	NA	NA	0	0		21	1	108	NA	134
Ololunga	Aug-14	gok	44	44	102	NA	NA	145	82	95	NA	NA	105	82	NA	16	NA	0		NA	NA	NA	NA	NA	0	0		37	1	88	NA	123
Ololunga	Sep-14	gok	56	56	101	NA	NA	99	81	37	NA	2	106	81	NA	10	NA	0		NA	NA	NA	NA	NA	0	0		35	1	46	NA	98
Ololunga	Oct-14	gok	48	50	99	NA	NA	100	1	160	NA	NA	76	86	1	7	NA	0		NA	NA	NA	NA	NA	0	0		36	3	60	NA	128
Ololunga	Nov-14	gok	37	38	92	NA	NA	88	NA	NA	NA	1	113	47	NA	11	NA	0		NA	NA	NA	NA	NA	0	0		23	4	21	NA	134
Ololunga	Dec-14	gok	52	55	NA	NA	NA	118	NA	112	NA	NA	112	NA	NA	9	NA	0		NA	NA	NA	NA	NA	0	0		35	1	220	NA	111
Ololunga	Jan-15	gok	61	62	97	NA	NA	120	74	240	NA	5	219	72	NA	13	NA	0		NA	NA	NA	NA	NA	0	0		21	3	149	NA	134
Ololunga	Feb-15	gok	61	53	96	NA	NA	89	NA	127	NA	0	0	63	NA	NA	NA	0		NA	NA	NA	NA	NA	0	0		25	4	113	NA	165
Ololunga	Mar-15	gok	44	44	131	NA	NA	152	86	111	NA	0	174	86	NA	15	NA	0		NA	NA	NA	NA	NA	0	0		45	4	140	NA	147
Ololunga	Apr-15	gok	44	44	131	NA	NA	152	86	111	NA	0	174	86	NA	15	NA	0		NA	NA	NA	NA	NA	0	0		45	4	140	NA	147
Ololunga	May-15	gok	56	56	103	NA	NA	104	83	54	NA	0	135	83	NA	2	NA	0		NA	NA	NA	NA	NA	0	0		34	3	46	NA	153
Ololunga	Jun-15	gok	64	66	140	NA	NA	150	69	NA	NA	5	423	69	NA	NA	NA	0		NA	NA	NA	1	1	0	0		35	2	NA	NA	72
Ololunga	Jul-15	gok	62	62	105	NA	NA	NA	64	NA	NA	5	259	64	NA	NA	NA	0		NA	NA	NA	NA	NA	0	0		28	NA	NA	NA	122
Ololunga	Aug-15	gok	54	57	106	NA	NA	100	91	NA	NA	NA	139	88	NA	NA	NA	0		NA	NA	NA	NA	NA	0	0		28	5	NA	NA	138
Ololunga	Sep-15	gok	56	57	129	NA	NA	144	93	2	NA	2	150	93	NA	NA	NA	0		NA	NA	NA	NA	NA	0	0		42	2	NA	NA	156
Ololunga	Oct-15	gok	46	46	106	NA	NA	95	NA	2	NA	NA	171	NA	NA	NA	NA	0		NA	NA	NA	NA	NA	0	0		21	4	73	NA	123
Ololunga	Nov-15	gok	36	36	93	NA	NA	84	60	NA	NA	NA	113	60	NA	NA	NA	0		NA	NA	NA	NA	NA	0	0		26	NA	115	NA	141
Ololunga	Dec-15	gok	28	30	33	NA	NA	76	64	NA	NA	NA	87	64	NA	NA	NA	0		NA	NA	NA	NA	NA	0	0		17	1	5	NA	106
Ongatanado	Jan-13	gok	2	2	27	3	0	0	11	8	0	0	15	11	0	0	0	0	29	0	0	0	0	0	0	0	23	1	0	14	3	16
Ongatanado	Feb-13	gok	0	0	12	0	0	12	7	6	0	0	7	7	0	0	54	0	29	0	0	0	0	0	0	0	23	1	0	5	1	9
Ongatanado	Mar-13	gok	1	1	10	2	0	10	12	7	0	0	3	12	0	0	37	0	29	0	0	0	0	0	0	0	23	1	0	6	3	11
Ongatanado	Apr-13	gok	0	0	3	0	0	3	5	3	0	0	3	5	0	0	0	0	29	0	0	0	0	0	0	0	23	0	0	8	4	5
Ongatanado	May-13	gok	1	1	18	0	0	18	5	16	0	0	8	5	0	0	0	0	29	0	0	0	0	0	0	0	23	0	0	13	5	14
Ongatanado	Jun-13	gok	0	0	20	0	0	20	16	0	0	0	8	16	0	0	84	0	29	0	0	0	0	0	0	0	23	0	0	0	0	15
Ongatanado	Jul-13	gok	0	0	11	1	0	11	5	18	0	0	8	5	0	0	67	1	29	0	0	0	0	0	0	0	23	1	0	7	0	16
Ongatanado	Aug-13	gok	0	0	15	0	0	15	10	0	0	0	2	10	0	0	126	1	29	0	0	0	0	0	0	0	23	2	0	10	0	13
Ongatanado	Sep-13	gok	0	0	8	0	0	8	7	7	0	0	5	7	0	0	53	1	29	0	0	0	0	0	0	0	23	4	0	7	0	10
Ongatanado	Oct-13	gok	4	4	18	3	0	18	17	6	0	0	4	17	0	0	75	1	29	0	0	0	0	0	0	0	23	5	0	13	0	26
Ongatanado	Nov-13	gok	0	0	8	0	0	8	0	0	0	0	5	0	0	0	0	1	29	0	0	0	0	0	0	0	23	0	0	2	0	24
Ongatanado	Dec-13	gok	0	0	8	0	0	8	13	4	0	0	8	0	0	0	0	1	29	0	0	0	0	0	0	0	23	2	0	7	0	9
Ongatanado	Jan-14	gok	0	0	16	0	0	16	13	3	0	0	6	0	0	0	0	1	29	0	0	0	0	0	0	0	23	1	0	11	0	13
Ongatanado	Feb-14	gok	1	1	11	0	0	11	5	2	0	0	2	5	0	0	0	1	29	0	0	0	0	0	0	0	23	1	0	6	0	13
Ongatanado	Mar-14	gok	1	1	14	0	0	14	12	8	0	0	5	12	0	0	0	1	29	0	0	0	0	0	0	1	23	1	0	8	0	11
Ongatanado	Apr-14	gok	2	2	12	0	0	12	19	12	0	0	14	19	0	0	0	1	29	0	0	0	0	0	0	1	23	0	0	13	0	17
Ongatanado	May-14	gok	2	2	16	9	0	16	16	8	0	0	4	16	0	0	0	1	29	0	0	0	0	0	0	1	23	1	0	16	0	25
Ongatanado	Jun-14	gok	2	2	10	0	0	10	8	0	0	0	6	8	0	0	0	1	29	0	0	0	0	0	0	1	23	3	0	5	0	11
Ongatanado	Jul-14	gok	4	4	7	0	0	0	20	4	0	0	2	19	0	0	0	1	29	0	0	0	0	0	0	1	23	1	0	16	0	14
Ongatanado	Aug-14	gok	2	2	10	0	0	10	8	0	0	0	6	8	0	0	0	1	29	0	0	0	0	0	1	1	23	3	0	5	0	11
Ongatanado	Sep-14	gok	0	4	13	0	0	0	10	0	0	0	9	10	0	0	0	1	29	0	0	0	0	0	1	1	23	4	0	14	0	4
Ongatanado	Oct-14	gok	5	5	18	0	0	18	0	10	0	0	0	13	0	0	0	1	29	0	0	0	0	0	1	1	23	1	0	13	0	8
Ongatanado	Nov-14	gok	2	3	18	0	0	18	8	4	0	0	4	8	0	0	0	1	29	0	0	0	0	0	1	1	23	0	0	0	0	11
Ongatanado	Dec-14	gok	3	3	11	0	0	11	9	0	0	0	1	9	0	0	0	1	29	0	0	0	0	0	1	1	23	1	0	4	0	6
Ongatanado	Jan-15	gok	14	14	32	NA	NA	32	24	5	NA	NA	5	24	NA	NA	NA	1	29	NA	NA	NA	NA	NA	1	1	23	4	NA	6	NA	27
Ongatanado	Feb-15	gok	3	3	10	NA	NA	10	7	9	NA	NA	27	7	NA	NA	NA	1	29	NA	NA	NA	NA	NA	1	1	23	1	NA	6	NA	18
Ongatanado	Mar-15	gok	9	9	11	NA	NA	11	12	7	NA	NA	72	12	NA	NA	NA	1	29	NA	NA	NA	NA	NA	1	1	23	4	NA	16	NA	17
Ongatanado	Apr-15	gok	12	12	23	NA	NA	23	11	41	NA	NA	18	11	NA	NA	NA	1	29	NA	NA	NA	NA	NA	1	1	23	3	NA	13	NA	18
Ongatanado	May-15	gok	8	8	8	NA	NA	8	7	NA	NA	NA	5	4	NA	NA	NA	1	29	NA	NA	NA	NA	NA	1	1	23	4	NA	13	NA	10
Ongatanado	Jun-15	gok	12	12	15	NA	NA	15	10	9	NA	NA	41	10	NA	NA	NA	1	29	NA	NA	NA	NA	NA	1	1	23	5	NA	12	NA	8
Ongatanado	Jul-15	gok	8	9	12	NA	NA	NA	17	8	NA	NA	25	17	NA	NA	NA	1	29	NA	NA	NA	NA	NA	1	1	23	NA	NA	4	NA	10
Ongatanado	Aug-15	gok	11	12	12	NA	NA	12	5	12	NA	NA	22	5	NA	NA	NA	1	29	NA	NA	NA	NA	NA	1	1	23	2	NA	12	NA	20
Ongatanado	Sep-15	gok	12	12	28	NA	NA	28	18	NA	NA	NA	14	18	NA	NA	NA	1	29	NA	NA	NA	NA	NA	1	1	23	2	NA	18	NA	6
Ongatanado	Oct-15	gok	NA	9	7	NA	NA	20	13	6	NA	NA	13	13	NA	NA	NA	1	29	NA	NA	NA	NA	NA	1	1	23	4	NA	17	NA	12
Ongatanado	Nov-15	gok	7	8	NA	NA	NA	13	6	NA	NA	NA	28	6	NA	NA	NA	1	29	NA	NA	NA	NA	NA	1	1	23	3	NA	15	NA	12
Ongatanado	Dec-15	gok	6	6	NA	NA	NA	13	1	1	NA	NA	4	1	NA	NA	NA	1	29	NA	NA	NA	NA	NA	1	1	23	2	NA	2	NA	8
Romosha	Jan-13	gok	0	0	8	0	NA	8	5	0	NA	0	0	5	0	0	0	0	30	0	0	0	0	0	0	0	0	3	0	5	0	46
Romosha	Feb-13	gok	3	3	14	0	NA	13	6	13	NA	0	0	6	0	0	21	0	30	0	0	0	0	0	0	0	0	2	0	16	0	32
Romosha	Mar-13	gok	0	0	2	1	NA	3	3	0	NA	0	1	3	0	0	29	0	30	0	0	0	0	0	0	0	0	0	0	10	0	31
Romosha	Apr-13	gok	2	2	11	0	NA	10	0	0	NA	0	2	4	0	0	7	0	30	0	0	0	0	0	0	0	0	2	0	6	0	40
Romosha	May-13	gok	4	4	7	0	NA	7	11	7	NA	1	2	11	0	0	0	0	30	0	0	0	0	0	0	0	0	3	0	9	0	39
Romosha	Jun-13	gok	0	0	8	0	NA	10	9	10	NA	0	4	9	0	0	88	0	30	0	0	0	0	0	0	0	0	0	0	0	0	0
Romosha	Jul-13	gok	0	0	12	0	NA	10	7	10	NA	0	9	7	0	0	7	1	30	0	0	0	0	0	0	0	0	0	0	0	0	0
Romosha	Aug-13	gok	3	3	2	0	NA	1	0	2	NA	0	2	0	0	0	34	1	30	0	0	0	0	0	0	0	0	5	1	15	0	53
Romosha	Sep-13	gok	2	2	8	0	NA	8	10	0	NA	0	3	10	0	0	0	1	30	0	0	0	0	0	0	0	0	3	0	12	0	43
Romosha	Oct-13	gok	1	1	12	0	NA	15	8	15	NA	0	11	8	0	0	0	1	30	0	0	0	0	0	0	0	0	0	0	14	0	42
Romosha	Nov-13	gok	3	3	11	0	NA	9	10	11	NA	0	5	0	0	0	0	1	30	0	0	0	0	0	0	0	0	5	0	12	0	57
Romosha	Dec-13	gok	6	6	10	103	NA	15	0	22	NA	0	2	3	0	0	16	1	30	0	0	0	0	0	0	0	0	2	0	4	0	31
Romosha	Jan-14	gok	2	2	11	0	NA	11	9	0	NA	0	5	0	0	0	68	1	30	0	0	0	0	0	0	0	0	4	0	12	0	54
Romosha	Feb-14	gok	0	0	8	0	NA	9	2	0	NA	0	7	0	0	0	0	1	30	0	0	0	0	0	0	0	0	2	0	12	0	42
Romosha	Mar-14	gok	1	1	3	0	NA	4	14	0	NA	0	9	14	0	0	15	1	30	0	0	0	0	0	0	0	0	2	0	13	0	45
Romosha	Apr-14	gok	1	1	12	57	NA	13	11	0	NA	0	9	11	0	0	14	1	30	0	0	0	0	0	0	0	0	4	1	8	0	66
Romosha	May-14	gok	3	3	3	0	NA	4	7	5	NA	0	1	7	0	0	69	1	30	0	0	0	0	0	0	0	0	6	0	5	0	50
Romosha	Jun-14	gok	2	2	16	NA	NA	16	2	16	NA	0	0	2	NA	NA	NA	1	30	0	0	NA	0	0	0	0	0	2	0	8	0	31
Romosha	Jul-14	gok	0	0	3	NA	NA	3	6	3	NA	0	2	6	NA	NA	NA	1	30	0	0	NA	0	0	0	0	0	2	0	11	0	44
Romosha	Aug-14	gok	2	1	3	NA	NA	5	5	4	NA	0	0	5	NA	NA	NA	1	30	0	0	NA	0	0	0	0	0	3	0	8	0	44
Romosha	Sep-14	gok	0	1	7	NA	NA	7	5	NA	NA	1	12	9	NA	1	NA	1	30	0	0	NA	0	0	0	0	0	4	1	6	0	37
Romosha	Oct-14	gok	0	1	7	NA	NA	10	9	NA	NA	0	4	9	NA	NA	NA	1	30	0	0	NA	0	0	0	0	0	5	0	5	0	48
Romosha	Nov-14	gok	0	0	10	NA	NA	6	6	11	NA	0	16	6	NA	NA	NA	1	30	0	0	NA	0	0	0	0	0	NA	0	0	0	0
Romosha	Dec-14	gok	3	3	7	NA	NA	8	7	7	NA	0	60	7	NA	NA	NA	1	30	0	0	NA	0	0	0	0	0	5	0	6	0	33
Romosha	Jan-15	gok	3	3	6	NA	NA	5	12	6	NA	NA	62	12	NA	NA	NA	1	30	NA	NA	NA	NA	NA	0	0	0	2	NA	18	NA	45
Romosha	Feb-15	gok	2	2	1	NA	NA	NA	NA	3	NA	NA	56	1	NA	NA	NA	1	30	NA	NA	NA	NA	NA	0	0	0	2	1	3	NA	40
Romosha	Mar-15	gok	4	4	NA	NA	NA	6	NA	0	NA	NA	31	NA	NA	NA	NA	1	30	NA	NA	NA	NA	NA	0	0	0	1	NA	NA	NA	41
Romosha	Apr-15	gok	1	1	4	NA	NA	3	5	6	NA	NA	16	5	NA	NA	NA	1	30	NA	NA	NA	NA	NA	1	0	0	1	NA	5	NA	26
Romosha	May-15	gok	NA	0	7	NA	NA	4	10	7	NA	NA	19	10	NA	NA	NA	1	30	NA	NA	NA	NA	NA	1	0	0	3	NA	10	NA	34
Romosha	Jun-15	gok	8	8	9	NA	NA	10	6	14	NA	NA	29	6	NA	NA	NA	1	30	NA	NA	NA	NA	NA	1	0	0	3	NA	8	NA	34
Romosha	Jul-15	gok	3	3	5	NA	NA	5	6	5	NA	1	30	6	NA	NA	NA	1	30	NA	NA	NA	NA	NA	1	0	0	3	NA	8	NA	40
Romosha	Aug-15	gok	4	4	5	NA	NA	6	NA	7	NA	NA	3	NA	NA	NA	NA	1	30	NA	NA	NA	NA	NA	1	0	0	6	NA	8	NA	18
Romosha	Sep-15	gok	2	2	2	NA	NA	3	4	3	NA	NA	4	4	NA	NA	NA	1	30	NA	NA	NA	NA	NA	1	0	0	NA	NA	2	NA	31
Romosha	Oct-15	gok	4	4	6	NA	NA	6	5	6	NA	NA	0	5	NA	NA	NA	1	30	NA	NA	NA	NA	NA	1	0	0	2	NA	13	NA	42
Romosha	Nov-15	gok	NA	0	9	NA	NA	NA	4	9	NA	NA	5	4	NA	NA	NA	1	30	NA	NA	NA	NA	NA	1	0	0	NA	NA	NA	NA	0
Romosha	Dec-15	gok	NA	0	11	NA	NA	NA	6	11	NA	NA	1	6	NA	NA	NA	1	30	NA	NA	NA	NA	NA	1	0	0	NA	NA	NA	NA	0
Sakutiek	Jan-13	gok	5	10	46	0	0	46	27	46	NA	0	66	27	NA	NA	0	0		0	0	NA	0	0	0	0	0	7	0	16	0	50
Sakutiek	Feb-13	gok	0	0	15	0	0	30	9	30	NA	0	51	9	NA	NA	0	0		0	0	NA	0	0	0	0	0	7	0	25	0	26
Sakutiek	Mar-13	gok	5	10	20	0	0	98	21	33	NA	0	42	21	NA	NA	0	0		0	0	NA	0	0	0	0	0	1	0	27	0	27
Sakutiek	Apr-13	gok	3	3	36	0	0	36	30	36	NA	0	48	30	NA	NA	0	0		0	0	NA	0	0	0	0	0	4	1	34	0	37
Sakutiek	May-13	gok	4	8	48	0	0	48	40	48	NA	0	58	40	NA	NA	0	0		0	0	NA	0	0	0	0	0	4	1	33	0	48
Sakutiek	Jun-13	gok	1	1	23	0	0	28	19	23	NA	0	60	19	NA	NA	0	0		0	0	NA	0	0	0	0	0	3	1	27	0	34
Sakutiek	Jul-13	gok	6	6	29	0	0	29	25	29	NA	0	47	25	NA	NA	0	0		0	0	NA	0	0	0	0	0	5	1	43	0	23
Sakutiek	Aug-13	gok	5	5	30	0	0	35	20	35	NA	0	45	20	NA	NA	0	0		0	0	NA	0	0	0	0	0	4	0	45	0	65
Sakutiek	Sep-13	gok	5	5	26	0	0	28	23	26	NA	0	52	23	NA	NA	0	0		0	0	NA	0	0	0	0	0	0	0	0	0	49
Sakutiek	Oct-13	gok	3	3	22	0	0	22	18	NA	NA	0	39	18	NA	NA	0	0		0	0	NA	0	0	0	0	0	10	0	0	0	52
Sakutiek	Nov-13	gok	7	7	8	0	0	8	NA	8	NA	0	57	15	NA	NA	0	0		0	0	NA	0	0	0	0	0	8	0	29	0	34
Sakutiek	Dec-13	gok	3	3	56	0	0	56	13	NA	NA	0	40	12	NA	NA	0	0		0	0	NA	0	0	0	0	0	2	0	39	0	37
Sakutiek	Jan-14	gok	0	0	35	NA	NA	33	1	44	NA	0	1	1	NA	NA	NA	0		0	0	NA	0	0	0	0	0	2	0	53	0	52
Sakutiek	Feb-14	gok	4	4	37	NA	NA	31	41	39	NA	0	0	41	NA	NA	NA	0		0	0	NA	0	0	0	0	0	4	0	0	0	37
Sakutiek	Mar-14	gok	5	5	20	NA	NA	20	6	90	NA	0	90	6	NA	NA	NA	0		0	0	NA	0	0	0	0	0	6	0	27	0	68
Sakutiek	Apr-14	gok	6	6	36	NA	NA	36	9	NA	NA	0	12	9	NA	NA	NA	0		0	0	NA	0	0	0	0	0	2	0	35	0	47
Sakutiek	May-14	gok	7	7	17	NA	NA	18	16	18	NA	0	14	16	NA	NA	NA	1		0	0	NA	0	0	0	0	0	4	0	33	0	30
Sakutiek	Jun-14	gok	7	7	29	NA	NA	24	24	24	NA	0	29	NA	NA	NA	NA	1		0	0	NA	0	0	0	0	0	9	0	26	0	33
Sakutiek	Jul-14	gok	2	2	60	NA	NA	41	30	NA	NA	0	12	30	NA	NA	NA	1		0	0	NA	0	0	0	0	0	15	1	29	0	9
Sakutiek	Aug-14	gok	2	2	18	NA	NA	NA	21	18	NA	0	0	21	NA	NA	NA	1		0	0	NA	0	0	1	0	0	4	2	21	0	4
Sakutiek	Sep-14	gok	4	4	39	NA	NA	109	18	125	NA	0	87	28	NA	NA	NA	1		0	0	NA	0	0	1	0	0	10	4	14	0	35
Sakutiek	Oct-14	gok	9	9	34	NA	NA	28	27	NA	NA	0	19	27	NA	NA	NA	1		0	0	NA	0	0	1	0	0	5	0	43	0	30
Sakutiek	Nov-14	gok	8	8	41	NA	NA	33	23	16	NA	0	4	23	NA	NA	NA	1		0	0	NA	0	0	1	0	0	5	1	19	0	4
Sakutiek	Dec-14	gok	9	9	25	NA	0	24	17	NA	NA	0	0	17	NA	NA	NA	1		0	0	NA	0	0	1	0	0	6	0	0	0	21
Sakutiek	Jan-15	gok	6	6	36	NA	NA	35	2	NA	NA	NA	11	1	NA	NA	NA	1		NA	NA	NA	NA	NA	1	0	0	8	1	40	NA	32
Sakutiek	Feb-15	gok	11	11	23	NA	NA	NA	31	5	NA	NA	5	27	NA	NA	NA	1		NA	NA	NA	NA	NA	1	0	0	10	1	28	NA	36
Sakutiek	Mar-15	gok	13	15	34	NA	NA	23	27	NA	NA	NA	22	27	NA	NA	NA	1		NA	NA	NA	NA	NA	1	0	0	11	1	12	NA	44
Sakutiek	Apr-15	gok	16	16	22	NA	NA	22	12	NA	NA	NA	4	12	NA	NA	NA	1		NA	NA	NA	NA	NA	1	0	0	6	NA	NA	NA	58
Sakutiek	May-15	gok	17	17	17	NA	NA	17	17	NA	NA	NA	7	17	NA	NA	NA	1		NA	NA	NA	NA	NA	1	0	0	6	NA	NA	NA	55
Sakutiek	Jun-15	gok	14	14	8	NA	NA	19	24	38	NA	NA	3	24	NA	NA	NA	1		NA	NA	NA	NA	NA	1	0	0	14	2	56	NA	19
Sakutiek	Jul-15	gok	16	16	4	NA	NA	18	13	9	NA	NA	4	13	NA	NA	NA	1		NA	NA	NA	NA	NA	1	0	0	7	1	16	NA	27
Sakutiek	Aug-15	gok	19	19	18	NA	NA	13	27	8	NA	NA	1	27	NA	NA	NA	1		NA	NA	NA	NA	NA	1	0	0	15	NA	11	NA	69
Sakutiek	Sep-15	gok	19	20	NA	NA	NA	41	29	NA	NA	2	2	29	NA	NA	NA	1		NA	NA	NA	NA	NA	1	0	0	15	NA	15	NA	62
Sakutiek	Oct-15	gok	NA	0	NA	NA	NA	44	NA	NA	NA	NA	2	NA	NA	NA	NA	1		NA	NA	NA	NA	NA	1	0	0	NA	NA	NA	NA	0
Sakutiek	Nov-15	gok	13	13	NA	NA	NA	39	19	NA	NA	NA	1	19	NA	NA	NA	1		NA	NA	NA	NA	NA	1	0	0	10	2	28	NA	69
Sakutiek	Dec-15	gok	14	14	31	NA	NA	15	14	NA	NA	NA	2	14	NA	NA	NA	1		NA	NA	NA	NA	NA	1	0	0	NA	NA	14	NA	56
Sekenani	Jan-13	NA	NA	0	26	NA	NA	26	NA	68	NA	NA	68	17	NA	NA	NA	0		NA	NA	NA	NA	NA	0	0		3	NA	32	NA	5
Sekenani	Feb-13	NA	NA	0	26	NA	NA	26	NA	68	NA	NA	68	17	NA	NA	NA	0		NA	NA	NA	NA	NA	0	0		3	NA	32	NA	5
Sekenani	Mar-13	NA	NA	0	20	NA	NA	20	NA	20	NA	NA	12	29	NA	NA	NA	0		NA	NA	NA	NA	NA	0	0		3	NA	26	NA	5
Sekenani	Apr-13	NA	NA	0	34	NA	NA	27	32	28	NA	NA	13	32	NA	NA	NA	0		NA	NA	NA	NA	NA	0	0		2	NA	27	NA	8
Sekenani	May-13	NA	NA	0	31	NA	NA	31	39	39	NA	NA	40	39	NA	NA	NA	0		NA	NA	NA	NA	NA	0	0		4	NA	37	NA	7
Sekenani	Jun-13	NA	3	3	35	NA	NA	35	29	35	NA	NA	21	29	NA	NA	NA	0		NA	NA	NA	NA	NA	0	0		4	NA	31	NA	6
Sekenani	Jul-13	NA	NA	0	40	NA	NA	40	26	35	NA	NA	27	26	NA	NA	NA	0		NA	NA	NA	NA	NA	0	0		7	1	47	NA	13
Sekenani	Aug-13	NA	NA	0	26	NA	NA	26	19	30	NA	NA	42	19	NA	NA	NA	0		NA	NA	NA	NA	NA	0	0		1	NA	21	NA	10
Sekenani	Sep-13	NA	NA	0	28	NA	NA	28	28	43	NA	NA	34	28	NA	NA	NA	0		NA	NA	NA	NA	NA	0	0		NA	NA	NA	NA	15
Sekenani	Oct-13	NA	NA	0	38	NA	NA	43	27	27	NA	NA	60	27	NA	1	NA	0		NA	NA	NA	NA	NA	0	0		6	NA	45	NA	14
Sekenani	Nov-13	NA	2	2	38	NA	NA	38	32	25	NA	NA	25	39	NA	2	NA	0		NA	NA	NA	NA	NA	0	0		3	1	29	NA	13
Sekenani	Dec-13	NA	NA	0	10	NA	NA	10	3	10	NA	NA	24	3	NA	NA	NA	0		NA	NA	NA	NA	NA	0	0		2	NA	12	NA	12
Sekenani	Jan-14	NA	3	3	27	NA	NA	27	40	27	NA	NA	37	40	NA	1	NA	0		NA	NA	NA	NA	NA	0	0		5	NA	43	NA	18
Sekenani	Feb-14	NA	3	3	27	NA	NA	27	40	27	NA	NA	37	40	NA	1	NA	0		NA	NA	NA	NA	NA	0	0		5	NA	43	NA	18
Sekenani	Mar-14	NA	2	2	35	NA	NA	35	32	12	NA	1	29	32	NA	6	NA	0		NA	NA	NA	NA	NA	0	0		1	2	25	NA	6
Sekenani	Apr-14	NA	NA	0	37	NA	NA	37	31	10	NA	NA	54	30	NA	2	NA	0		NA	NA	NA	NA	NA	0	0		7	1	4	NA	11
Sekenani	May-14	NA	NA	0	28	NA	NA	23	39	NA	NA	NA	68	45	NA	NA	NA	1		NA	NA	NA	NA	NA	0	0		4	NA	NA	NA	21
Sekenani	Jun-14	NA	NA	0	39	NA	NA	39	40	NA	NA	NA	29	40	NA	2	NA	1		NA	NA	NA	NA	NA	0	0		NA	NA	NA	NA	0
Sekenani	Jul-14	NA	2	2	29	NA	NA	29	21	NA	NA	NA	40	21	NA	NA	NA	1		NA	NA	NA	NA	NA	0	1		10	1	NA	NA	6
Sekenani	Aug-14	NA	2	2	27	NA	NA	27	39	NA	NA	NA	13	39	NA	NA	NA	1		NA	NA	NA	NA	NA	0	1		5	NA	NA	NA	8
Sekenani	Sep-14	NA	NA	0	11	NA	NA	11	20	8	NA	NA	6	20	NA	NA	NA	1		NA	NA	NA	NA	NA	1	1		3	2	47	NA	21
Sekenani	Oct-14	NA	4	4	30	NA	NA	20	NA	35	NA	NA	16	31	NA	7	NA	1		NA	NA	NA	NA	NA	1	1		2	NA	36	NA	4
Sekenani	Nov-14	NA	2	2	38	NA	NA	38	NA	23	NA	NA	31	29	NA	NA	NA	1		NA	NA	NA	NA	NA	1	1		1	NA	40	NA	6
Sekenani	Dec-14	NA	6	5	18	NA	NA	18	NA	4	NA	NA	15	16	NA	NA	NA	1		NA	NA	NA	NA	NA	1	1		4	NA	18	NA	23
Sekenani	Jan-15	NA	7	8	25	NA	NA	25	NA	62	NA	0	62	24	NA	2	NA	1		NA	NA	NA	NA	NA	1	1		4	1	24	NA	22
Sekenani	Feb-15	NA	11	11	20	NA	NA	NA	NA	42	NA	0	44	21	NA	NA	NA	1		NA	NA	NA	NA	NA	1	1		7	3	24	NA	14
Sekenani	Mar-15	NA	5	5	18	NA	NA	18	12	NA	NA	0	22	12	NA	NA	NA	1		NA	NA	NA	NA	NA	1	1		3	0	9	NA	16
Sekenani	Apr-15	NA	13	13	15	NA	NA	14	13	NA	NA	0	55	13	NA	NA	NA	1		NA	NA	NA	NA	NA	1	1		3	0	6	NA	13
Sekenani	May-15	NA	0	7	17	NA	NA	17	NA	NA	NA	0	30	17	NA	300	NA	1		NA	NA	NA	NA	NA	1	1		4	0	0	NA	19
Sekenani	Jun-15	NA	12	12	15	NA	NA	15	NA	NA	NA	0	61	21	NA	NA	NA	1		NA	NA	NA	NA	NA	1	1		5	NA	NA	NA	19
Sekenani	Jul-15	NA	7	7	17	NA	NA	17	NA	NA	NA	0	42	19	NA	NA	NA	1		NA	NA	NA	NA	NA	1	1		9	1	19	NA	26
Sekenani	Aug-15	NA	6	6	5	NA	NA	5	11	18	NA	0	32	6	NA	NA	NA	1		NA	NA	NA	NA	NA	1	1		5	NA	42	NA	28
Sekenani	Sep-15	NA	9	10	15	NA	NA	NA	11	15	NA	0	30	11	NA	NA	NA	1		NA	NA	NA	NA	NA	1	1		5	NA	37	NA	21
Sekenani	Oct-15	NA	5	5	14	NA	NA	14	22	14	NA	0	16	22	NA	NA	NA	1		NA	NA	NA	NA	NA	1	1		9	1	21	NA	21
Sekenani	Nov-15	NA	NA	0	13	NA	NA	13	23	NA	NA	0	24	23	NA	NA	NA	1		NA	NA	NA	NA	NA	1	1		NA	NA	NA	NA	0
Sekenani	Dec-15	NA	12	12	NA	NA	NA	22	NA	NA	NA	NA	0	NA	NA	NA	NA	1		NA	NA	NA	NA	NA	1	1		4	NA	28	NA	31
Sogoo	Jan-13	gok	22	22	79	NA	NA	74	59	NA	NA	NA	11	60	NA	6	NA	0		NA	NA	NA	NA	NA	0	0		16	1	14	NA	27
Sogoo	Feb-13	gok	26	26	67	NA	NA	58	69	NA	NA	NA	58	71	NA	8	NA	0		NA	NA	NA	NA	NA	0	0		11	NA	NA	NA	75
Sogoo	Mar-13	gok	25	25	48	NA	NA	51	63	80	NA	NA	42	63	NA	14	NA	0		NA	NA	NA	NA	NA	0	0		11	NA	40	NA	71
Sogoo	Apr-13	gok	21	21	60	NA	NA	NA	96	20	NA	NA	9	96	NA	NA	NA	0		NA	NA	NA	NA	NA	0	0		8	NA	88	NA	22
Sogoo	May-13	gok	31	31	44	NA	NA	49	49	45	NA	NA	9	49	NA	NA	NA	0		NA	NA	NA	NA	NA	0	0		13	2	39	NA	1053
Sogoo	Jun-13	gok	36	36	57	NA	NA	67	32	NA	NA	NA	24	32	NA	NA	NA	0		NA	NA	NA	NA	NA	0	0		2	NA	NA	NA	38
Sogoo	Jul-13	gok	NA	28	110	NA	NA	46	77	132	NA	2	39	79	NA	NA	NA	0		NA	NA	NA	NA	NA	0	0		14	NA	159	NA	47
Sogoo	Aug-13	gok	44	44	54	NA	NA	50	57	61	NA	1	23	57	NA	NA	NA	0		NA	NA	NA	NA	NA	0	0		23	2	NA	NA	105
Sogoo	Sep-13	gok	NA	0	96	NA	NA	83	48	140	NA	NA	0	52	NA	12	NA	0		NA	NA	NA	NA	NA	0	0		NA	NA	NA	NA	0
Sogoo	Oct-13	gok	46	47	102	NA	NA	58	48	NA	NA	NA	25	48	NA	2	NA	0		NA	NA	NA	NA	NA	0	0		24	3	NA	NA	119
Sogoo	Nov-13	gok	33	34	80	NA	NA	71	50	NA	NA	NA	24	58	NA	7	NA	0		NA	NA	NA	NA	NA	0	0		9	1	NA	NA	116
Sogoo	Dec-13	gok	24	31	44	NA	NA	15	18	NA	NA	1	7	18	NA	1	NA	0		NA	NA	NA	NA	NA	0	0		4	3	NA	NA	87
Sogoo	Jan-14	gok	35	35	111	NA	NA	43	NA	NA	NA	NA	22	54	NA	1	NA	0		NA	NA	NA	NA	NA	0	0		18	NA	NA	NA	179
Sogoo	Feb-14	gok	40	40	76	NA	NA	72	63	NA	NA	NA	23	63	NA	5	NA	0		NA	NA	NA	NA	NA	0	0		NA	4	NA	NA	121
Sogoo	Mar-14	gok	36	35	43	NA	NA	50	44	NA	NA	NA	23	44	NA	4	NA	0		NA	NA	NA	NA	NA	0	0		22	2	NA	NA	121
Sogoo	Apr-14	gok	47	47	67	NA	NA	79	78	NA	NA	NA	33	76	1	8	NA	0		NA	NA	NA	NA	NA	0	0		38	NA	81	NA	251
Sogoo	May-14	gok	37	37	99	NA	NA	98	61	NA	NA	1	41	67	NA	2	NA	0		NA	NA	NA	NA	3	0	0		23	3	NA	NA	82
Sogoo	Jun-14	gok	41	41	71	NA	NA	74	45	NA	NA	1	77	45	NA	NA	NA	0		NA	NA	NA	NA	NA	0	0		30	NA	NA	NA	102
Sogoo	Jul-14	gok	47	47	89	NA	NA	78	74	NA	NA	2	25	78	NA	2	NA	1		NA	NA	NA	NA	NA	0	0		19	2	NA	NA	81
Sogoo	Aug-14	gok	42	41	37	NA	NA	72	57	NA	NA	5	7	57	NA	NA	NA	1		NA	NA	NA	NA	NA	0	0		16	1	NA	NA	180
Sogoo	Sep-14	gok	44	46	68	NA	NA	101	49	NA	NA	NA	7	49	NA	5	NA	1		NA	NA	NA	NA	NA	1	1		34	2	NA	NA	63
Sogoo	Oct-14	gok	53	51	55	NA	NA	55	3	126	NA	3	0	19	NA	NA	NA	1		NA	NA	NA	NA	NA	1	1		17	1	146	NA	52
Sogoo	Nov-14	gok	49	48	74	NA	NA	212	NA	155	NA	4	20	42	NA	7	NA	1		NA	NA	NA	NA	NA	1	1		15	2	83	NA	46
Sogoo	Dec-14	gok	71	74	88	NA	NA	110	27	42	NA	NA	27	25	NA	12	NA	1		NA	NA	NA	NA	NA	1	1		12	1	101	NA	88
Sogoo	Jan-15	gok	0	0	NA	NA	NA	NA	NA	NA	NA	0	NA	NA	NA	NA	NA	1		NA	NA	NA	NA	NA	1	1		0	0	0	NA	0
Sogoo	Feb-15	gok	61	61	NA	NA	NA	44	NA	69	NA	0	66	NA	NA	NA	NA	1		NA	NA	NA	NA	NA	1	1		14	1	48	NA	204
Sogoo	Mar-15	gok	66	66	88	NA	NA	130	45	42	NA	0	33	60	NA	NA	NA	1		NA	NA	NA	NA	NA	1	1		14	1	40	NA	121
Sogoo	Apr-15	gok	64	64	77	NA	NA	70	53	NA	NA	0	19	53	NA	5	NA	1		NA	NA	NA	NA	NA	1	1		4	1	0	NA	75
Sogoo	May-15	gok	78	80	79	NA	NA	79	50	NA	NA	2	17	50	NA	4	NA	1		NA	NA	NA	NA	NA	1	1		25	3	0	NA	64
Sogoo	Jun-15	gok	64	68	98	NA	NA	131	52	NA	NA	3	18	51	1	7	NA	1		NA	NA	NA	NA	NA	1	1		25	1	NA	NA	95
Sogoo	Jul-15	gok	88	88	90	NA	NA	NA	31	NA	NA	0	21	31	NA	NA	NA	1		NA	NA	NA	NA	NA	1	1		9	NA	NA	NA	86
Sogoo	Aug-15	gok	96	96	131	NA	NA	131	34	NA	NA	0	13	34	NA	3	NA	1		NA	NA	NA	NA	NA	1	1		25	2	NA	NA	130
Sogoo	Sep-15	gok	81	82	76	NA	NA	81	56	2	NA	0	10	56	NA	NA	NA	1		NA	NA	NA	NA	NA	1	1		16	2	NA	NA	0
Sogoo	Oct-15	gok	80	80	100	NA	NA	97	61	2	NA	0	19	61	NA	NA	NA	1		NA	NA	NA	NA	NA	1	1		11	1	14	NA	84
Sogoo	Nov-15	gok	52	53	78	NA	NA	78	46	18	NA	0	13	62	NA	NA	NA	1		NA	NA	NA	NA	NA	1	1		16	1	38	NA	4
Sogoo	Dec-15	gok	76	77	NA	NA	NA	23	22	9	NA	NA	13	31	NA	NA	NA	1		NA	NA	NA	NA	NA	1	1		30	3	57	NA	117
Talek	Jan-13	NA	4	4	49	0	0	23	0	8	NA	0	66	0	NA	NA	33	0		0	0	NA	0	0	0	0		4	0	11	0	35
Talek	Feb-13	NA	8	8	32	5	0	28	26	12	NA	0	97	26	NA	NA	26	0		0	0	NA	0	0	0	0		5	0	27	0	39
Talek	Mar-13	NA	3	3	23	0	0	0	18	23	NA	0	79	18	NA	NA	0	0		0	0	NA	0	0	0	0		10	0	15	0	20
Talek	Apr-13	NA	3	3	22	7	0	27	24	27	NA	0	52	24	NA	NA	24	0		0	0	NA	0	0	0	0		2	0	23	0	16
Talek	May-13	NA	3	2	30	0	0	20	29	10	NA	0	92	29	NA	NA	29	0		0	0	NA	0	0	0	0		15	0	16	0	4
Talek	Jun-13	NA	5	5	20	10	0	19	19	62	NA	0	62	19	NA	NA	34	1		0	0	NA	0	0	0	0		8	0	20	0	14
Talek	Jul-13	NA	5	5	32	3	0	209	0	19	NA	0	83	0	NA	NA	0	1		0	0	NA	0	0	0	0		0	0	0	0	15
Talek	Aug-13	NA	6	8	24	22	0	0	15	0	NA	0	58	15	NA	NA	15	1		0	0	NA	0	0	0	0		8	1	0	0	9
Talek	Sep-13	NA	5	5	33	6	0	6	22	0	NA	0	74	22	NA	NA	0	1		0	0	NA	0	0	0	0		6	0	0	0	5
Talek	Oct-13	NA	2	2	45	0	0	158	14	0	NA	0	67	14	NA	NA	14	1		0	0	NA	0	0	0	0		8	0	0	0	11
Talek	Nov-13	NA	4	4	28	2	0	28	14	28	NA	0	24	14	NA	NA	30	1		0	0	NA	0	0	0	0		10	1	20	0	40
Talek	Dec-13	NA	4	4	34	2	0	34	27	57	NA	0	21	27	NA	NA	0	1		0	0	NA	0	0	0	0		19	0	18	0	40
Talek	Jan-14	NA	3	4	20	20	0	22	0	23	NA	4	260	0	NA	NA	0	1		29	0	NA	0	0	0	0		11	3	0	0	47
Talek	Feb-14	NA	4	5	16	16	0	27	0	28	NA	8	16	0	NA	NA	0	1		0	0	NA	0	0	0	0		9	4	0	1	24
Talek	Mar-14	NA	4	10	20	20	0	30	0	0	NA	3	30	0	NA	NA	0	1		0	0	NA	0	0	0	1		4	4	0	0	37
Talek	Apr-14	NA	2	2	25	25	0	30	0	27	NA	3	100	0	NA	NA	0	1		0	0	NA	0	0	0	1		2	2	0	0	11
Talek	May-14	NA	13	15	11	11	0	26	0	20	NA	2	26	0	NA	NA	0	1		0	0	NA	0	0	0	1		14	12	0	1	47
Talek	Jun-14	NA	4	4	30	NA	NA	30	14	NA	NA	2	70	14	NA	NA	NA	1		NA	NA	NA	NA	NA	0	1		7	1	NA	NA	15
Talek	Jul-14	NA	5	5	24	NA	NA	24	9	NA	NA	NA	55	9	NA	NA	NA	1		NA	NA	NA	NA	NA	0	1		12	NA	NA	NA	61
Talek	Aug-14	NA	1	1	15	NA	NA	15	19	NA	NA	NA	2	19	NA	NA	NA	1		NA	NA	NA	NA	NA	0	1		8	NA	NA	NA	12
Talek	Sep-14	NA	8	7	29	NA	NA	29	NA	51	NA	5	1	21	NA	NA	NA	1		NA	NA	NA	NA	NA	1	1		21	1	26	NA	8
Talek	Oct-14	NA	NA	7	47	NA	NA	47	44	63	NA	1	3	44	NA	NA	NA	1		NA	NA	NA	NA	NA	1	1		33	NA	38	NA	14
Talek	Nov-14	NA	8	7	30	NA	NA	30	33	NA	NA	NA	6	33	NA	NA	NA	1		NA	NA	NA	NA	NA	1	1		9	NA	NA	NA	12
Talek	Dec-14	NA	9	10	29	NA	NA	29	NA	144	NA	1	20	NA	NA	NA	NA	1		NA	NA	NA	NA	NA	1	1		6	NA	58	NA	6
Talek	Jan-15	NA	6	6	26	NA	NA	NA	14	NA	NA	0	9	14	NA	NA	NA	1		NA	NA	NA	NA	NA	1	1		10	0	40	NA	7
Talek	Feb-15	NA	4	6	26	NA	NA	26	17	38	NA	0	27	17	NA	NA	NA	1		NA	NA	NA	NA	NA	1	1		10	0	27	NA	7
Talek	Mar-15	NA	3	3	21	NA	NA	21	30	NA	NA	0	23	30	NA	NA	NA	1		NA	NA	NA	NA	NA	1	1		25	0	21	NA	20
Talek	Apr-15	NA	8	8	32	NA	NA	32	8	NA	NA	0	15	8	NA	NA	NA	1		NA	NA	NA	NA	NA	1	1		28	0	0	NA	12
Talek	May-15	NA	5	5	11	NA	NA	25	22	NA	NA	0	35	22	NA	NA	NA	1		NA	NA	NA	NA	NA	1	1		24	0	0	NA	23
Talek	Jun-15	NA	4	4	22	NA	NA	22	NA	NA	NA	0	35	22	NA	NA	NA	1		NA	NA	NA	NA	NA	1	1		25	3	NA	NA	25
Talek	Jul-15	NA	8	8	27	NA	NA	27	36	27	NA	0	21	36	NA	NA	NA	1		NA	NA	NA	NA	NA	1	1		24	1	42	NA	16
Talek	Aug-15	NA	NA	0	19	NA	NA	16	31	18	NA	0	42	31	NA	NA	NA	1		NA	NA	NA	NA	NA	1	1		20	0	24	NA	7
Talek	Sep-15	NA	11	11	41	NA	NA	41	19	NA	NA	0	12	18	NA	NA	NA	1		NA	NA	NA	NA	NA	1	1		19	0	29	NA	80
Talek	Oct-15	NA	3	3	14	NA	NA	14	13	NA	NA	0	16	13	NA	NA	NA	1		NA	NA	NA	NA	NA	1	1		17	0	7	NA	22
Talek	Nov-15	NA	8	8	NA	NA	NA	14	40	21	NA	0	5	40	NA	NA	NA	1		NA	NA	NA	NA	NA	1	1		9	0	NA	NA	14
Talek	Dec-15	NA	11	11	NA	NA	NA	NA	NA	5	NA	NA	21	24	NA	NA	NA	1		NA	NA	NA	NA	NA	1	1		14	NA	14	NA	31
